# Supplementary material for: Spatiotemporal dynamics of the cardioimmune niche during lesion repair
Source: Nat Cardiovasc Res. 2025 Nov 3;4(11):1550–72. doi: 10.1038/s44161-025-00739-6 (PMC12611762; doi:10.1038/s44161-025-00739-6)
Supplement: Supplementary file 3 — Supplementary Table 1. Cell type-specific marker genes that are used for defining the cell types in the detailed and simplified cell type annotation schemes. Supplementary Table 2. Top ten differentially expressed genes of all annotated cell types (detailed annotation scheme) in the scRNA-seq data. Gene names, expression values, fold changes and P values are included. Supplementary Table 3. Xenium mouse panel for this study, with 475 genes, composed of ‘general’ and ‘custom’ probe sets. Supplementary Table 4. Differentially expressed genes of the spatial cell types at day 7 post-lesion, under the simplified annotation scheme. The top 25 differentially expressed genes for each NiCo-annotated cell type are displayed. Supplementary Table 5. Differentially expressed genes of the spatial cell types at day 7 post-lesion, under the detailed annotation scheme. The top 25 differentially expressed genes for each NiCo-annotated cell type are displayed. Supplementary Table 6. Cell surface antibodies used to characterize cell fates of MP in the cell fate conversion experiments. This includes the host species, source, identifier and catalog number. Supplementary Table 7. Primers for the qRT–PCR experiments. This includes the sequences, template strands, length, start and end sites of the target genes, GC content, melting temperature and degree of self-complementary. [file 44161_2025_739_MOESM3_ESM.xlsx]

## Sheet: Supplementary Table 1
Supplementary Table 1. Mouse heart all clusters annotation list
major cell type names	detailed annotation scheme	defining marker genes	simplified annotation scheme
B cells	B cells	Ptprc+ Cd19+ Ly6d+	B cells
cardiomyocytes (CM)	CM Angiogenic	Myh6+ Ttn+ Tnnt2+ Angpt1+	CM General
cardiomyocytes (CM)	CM Btk+	Myh6+ Ttn+ Tnnt2+ Btk+	CM General
cardiomyocytes (CM)	CM Dedifferentiating	Myh6+ Ttn+ Tnnt2+ MbhighNkx2-5highActc1highMdh2high	CM Dedifferentiating
cardiomyocytes (CM)	CM Homeostatic	Myh6+ Ttn+ Tnnt2+	CM General
cardiomyocytes (CM)	CM Hypertrophic	Myh6+ Ttn+ Tnnt2+ Xirp2highNppahighNppbhighMyh7+	border zone CM (CM BZ)
cardiomyocytes (CM)	CM Prehypertrophic	Myh6+ Ttn+ Tnnt2+ Myh7high	border zone CM (CM BZ)
cardiomyocytes (CM)	CM Slit2+	Myh6+ Angpt1+ Slit2+ Slit3+	CM General
Dendritic cells (DC)	DC CCR7+	Ptprc+ Itgax+ Ccr7+	DC CCR7+
Dendritic cells (DC)	cDC1	Ptprc+ Itgax+ Itgae+	cDC1
Dendritic cells (DC)	cDC2 Ifitm1+	Ptprc+ Itgax+ Itgae+ Ifitm1+	cDC2b/moDC
Dendritic cells (DC)	cDC2b/moDC	Ptprc+ Itgax+ Cd209a+ Mgl2+ H2-Ab1high	cDC2b/moDC
Dendritic cells (DC)	pDC	Ptprc+ Itgax+Ly6c2highSiglechhighCd8a+	pDC
Erythrocyte	Erythrocyte	Gypa+	Erythrocyte
Fibroblasts (FB)	FB Ccl2+	PdgfrahighCcl2+ Cxcl3+	FB
Fibroblasts (FB)	FB Cxcl14+	PdgfrahighCcl14+	FB
Fibroblasts (FB)	FB Duox1+	PdgfrahighDuox1+ Ackr2+ Cmah+	FB
Fibroblasts (FB)	FB Fgl2+	PdgfrahighFgl2+ Nrxn1+	FB
Fibroblasts (FB)	FB Postn+ Thbs4+	PdgfralowActc2highPostn+ Thbs4+	FB
Fibroblasts (FB)	FB quiescent	PdgfrahighActc2low	FB
Fibroblasts (FB)	FB Saa3+	PdgfrahighSaa3+	FB
Fibroblasts (FB)	matrifibrocytes (matFB Cd9+)	PdgfrahighActc2lowCd9+ Cd302+	FB
Fibroblasts (FB)	matrifibrocytes (matFB Il1rapl1+)	PdgfrahighActc2lowIl1rap1+ Fgl2+ Dkk3+	FB
Fibroblasts (FB)	FB WntX+	PdgfrahighFgl2+ Nrxn1+ Wif1+ Dkk3+	FB
Fibroblasts (FB)	myofibroblasts (myoFB)	PdgfralowActc2high	FB
Fibroblasts (FB)	cycling myoFB	PdgfralowActc2highMki67high	FB
Fibroblasts (FB)	myoFB Dkk2+	PdgfralowActc2highDkk2+ Cd109+ Col11a1+	FB
Fibroblasts (FB)	myoFB Hp+	PdgfralowActc2highSaa3+ Hp+	FB
Fibroblasts (FB)	myoFB IFN+	PdgfralowActc2highMki67+ Isg15+	FB
Fibroblasts (FB)	Fibrocytes	PdgfrahighActc2lowPtprc+	Fibrocytes
ILC2	ILC2	Ptprc+ Gata3+ Kit+ Il7r+ Il2ra+ Bmp7+	ILC2
ILC2	ILC2 IL5+	Ptprc+ Gata3+ Kit+ Il7r+ Il2ra+ Il5+ Il13+	ILC2
Resident Macrophages	MP Cxcl13+	Ptprc+ Itgam+Timd4+ Lyve1+ Cxcl13+	MP
Resident Macrophages	MP MHCII-high Cx3cr1-high (rMP - state 4)	Ptprc+ Itgam+ Il1b+ Cx3cr1highH2-Ab1high	MP
Resident Macrophages	MP Retnla+	Ptprc+ Itgam+Timd4+/- Retnla+	MP
Resident Macrophages	MP Timd4+ Lyve1+ (rMP - state 5)	Ptprc+ Itgam+Timd4+ Lyve1+	MP
Circulatory/Resident Macrophages	MP Trem2-high Gpnmb+ (cMP/rMP - state 3)	Ptprc+ Itgam+Spp1+ Trem2highGpnmb+	MP
MAIT-like cells	MAIT-like	Ptprc+ Cd3e+ Trac+ Il23r+ Kcnk1+ Pxdc1+ Rorc+ Mmp25+	MAIT-like
MAIT-like cells	MAIT-like IL17+	Ptprc+ Cd3e+ Trac+ Il23r+ Rorc+ Mmp25+ Il17a+	MAIT-like IL17+
Mast cells	Mast cells	Ptprc+ Kit+ Cpa3+ Cma1+	Mast cells
Circulatory Macrophages	mo/MP Il10+ Fn1+	Ptprc+ Itgam+ Ccr2highLy6c2+ Il1b+ Spp1+ Il10+ Fn1+	MP
Circulatory Macrophages	mo/MP Ly6C-high Isg15+ (cMP - state 1)	Ptprc+ Itgam+ Ccr2highLy6c2highIl1b+ Isg15+ Cxcl3+	MP
Circulatory Macrophages	mo/MP Spp1-high (cMP - state 2)	Ptprc+ Itgam+ Ccr2highLy6c2+ Il1b+ Spp1high	MP
Neutrophils	Neutrophil 1	Ptprc+ S100a8+ S100a9+ Il1bhigh Ly6g+	Neutrophil
Neutrophils	Neutrophil 2	Ptprc+ S100a8+ S100a9+ Il1bhigh Cxcl2high	Neutrophil
NK cells	NK Gzma+	Ptprc+ Xcr1+ Gzma+ Klra8+	NK
NK cells	NK Klra5+	Ptprc+ Xcr1+ Klra5+	NK
NK cells	NK/T cells	Ptprc+ Cd3e+ Cd44+ Camk1d+ Xcr1+	NK
Schwann cells (SwC)	SwC Galectin+	Prnp+ Plp1+ Cd63+ Lgals3+ Mt2+	SwC
Schwann cells (SwC)	SwC IFN+	Prnp+ Plp1+ Pdgfrb+ Isg15+ Cxcl10+ Ifi27l2a+ Pcna+	SwC
Schwann cells (SwC)	SwC metabolic	Prnphigh Plp1+ Camk1d+ Cmss1+ Hexb+	SwC
Schwann cells (SwC)	SwC quiescent	PrnphighPlp1high Apoe+	SwC
T cells	Effector CD4+ T cells	Ptprc+ Cd3e+ Trac+ Cd4+ Cd44+	CD4+ T cells
T cells	naïve CD4+ T cells	Ptprc+ Cd3e+ Trac+ Cd4+ Sell+	CD4+ T cells
T cells	Effector CD8+ T cells	Ptprc+ Cd3e+ Trac+ Cd8a+ Cd44+ Ifng+	CD8+ T cells
T cells	naïve CD8+ T cells	Ptprc+ Cd3e+ Trac+ Cd8a+ Sell+	CD8+ T cells
T cells	gdT cells	Ptprc+ Cd3e+ Trdc+ Trcg-C1+ Cd163l1+ Il23r+ Kcnk1+ Pxdc1+ Rorc+ Mmp25+	gdT cells
T cells	IFNg Receptor+ naïve T cells	Ptprc+ Cd3e+ Trac+ Sell+ Cd4/8a+ Ifngr2+ Ccr7+ Dusp10+	IFNg+ naïve T cells
T cells	Isg15+ T cells	Ptprc+ Cd3e+ Trac+ Cd4/8a+ Cd44+ Isg15+ Ifit1+ Ifit3+ Cxcl10+	Isg15+ T cells
T cells	T cell/MP	Ptprc+ Cd3e+ Itgam+ H2-Ab1+	T cell/MP
T cells	Treg	Ptprc+ Cd3e+ Trac+ Cd4+ Cd44+ Foxp3+ Ctla4+ Il2ra+ Itgav+ Lamc1+ Klrg1+ Il1r1+	Treg
Vascular - Endothelial cells (EC)	EC angiogenic IFN+	Cdh5+ Kit+ Isg15+ Ifit3+ Ift122+ Fscn1+ Prnp+	EC capillary
Vascular - Endothelial cells (EC)	EC Areg+ Dkk2+ Wnt+	Cdh5+ Areg+ Dkk2+ Wnt+ Prnp+ Vcam1+	EC capillary
Vascular - Endothelial cells (EC)	EC Arterial	Cdh5+ Fbln5+ Sema3g+ Rbp7+ Cxcl12+	EC Arterial
Vascular - Endothelial cells (EC)	EC capillary1	Cdh5+ Cxcl12+ Apq1+ Timp4high Tcf15high	EC capillary
Vascular - Endothelial cells (EC)	EC capillary2	Cdh5+ Cxcl12+ Apq1+ Cdh13highCol4a1high	EC capillary
Vascular - Endothelial cells (EC)	EC Endocardial	Cdh5+ Vwf+ Vcam1+ Mgp+	EC Endocardial
Vascular - Endothelial cells (EC)	EC/Immune	Cdh5+ Kit+ Ptprc+ H2-Ab1+	EC/Immune
Vascular - Endothelial cells (EC)	EC Lymphatic	Cdh5+ Lyve1+ Mmrn1+ Ccl21a+	EC Lymphatic
Vascular - Endothelial cells (EC)	EC metabolic	Cdh5+ Hexb+ Camk1d+	EC metabolic
Vascular - Epicardial-derived cells	Epicardial-derived	Pdgfrb+ Pdgfra+ Msln+ Mgp+	Epicardial-derived
Vascular - Pericytes	Epicardial-derived Pericyte/FB	Pdgfrb+ Pdgfra+ Msln+ Mgp+	Pericytes
Vascular - Pericytes	Pericyte IFN+	Pdgfrb+ Mgp+ Isg15+ Ifit3+ Acta2+	Pericytes
Vascular - Pericytes	Pericyte quiescent	Pdgfrb+ Mgp+ Kcnj8+	Pericyte quiescent
Vascular - Smooth muscle cells (SMC)	SMC Ryr2+	Acta2+ Ryr2+	SMC
Vascular - Smooth muscle cells (SMC)	SMC1	Acta2+ Myh11+ Tcap+ S100a6high Ogn+	SMC
Vascular - Smooth muscle cells (SMC)	SMC2	Acta2+ Myh11+ Slc38a11+ Rgs5high FoshighJunhigh	SMC
Not annotated	Not annotated	N/A	Not annotated

## Sheet: Supplementary Table 2
Supplementary Table 2. Cell type DEG list with gene names
B cells
Gene	mean exp (other cell types)	mean exp (target cell type)	foldChange	log2FoldChange	pval	padj
Igkc	0.106127	9.7348	91.7277	6.51929	0	0
Cd79a	0.101321	2.03864	20.1206	4.3306	0	0
Bank1	0.129932	2.57118	19.7886	4.3066	0	0
Ighm	0.138794	2.434	17.5368	4.13232	0	0
Ly6d	0.105046	1.52465	14.5142	3.85939	0	0
Iglc2	0.100742	1.427	14.1649	3.82425	0	0
Cd79b	0.104269	1.19386	11.4498	3.51725	0	0
Iglc3	0.101086	0.946838	9.3667	3.22754	0	0
Ighd	0.100813	0.841548	8.34761	3.06136	0	0
Ebf1	0.445995	3.58512	8.03848	3.00692	0	0
CM Angiogenic
Gene	mean exp (other cell types)	mean exp (target cell type)	foldChange	log2FoldChange	pval	padj
Ryr2	0.66429	17.437	26.2491	4.71419	0	0
Fhl2	0.48703	10.8642	22.3071	4.47943	0	0
Myh6	0.732048	15.4496	21.1046	4.39949	0	0
Cacna1c	0.658882	13.4482	20.4107	4.35125	0	0
Ttn	2.62418	50.1909	19.1263	4.25749	0	0
Rbm20	0.296242	5.6169	18.9605	4.24493	0	0
Fgf13	0.244528	4.6106	18.8551	4.23689	0	0
Fhod3	0.222441	4.06181	18.2601	4.19063	0	0
Pde4d	0.419963	6.77764	16.1387	4.01245	0	0
Mhrt	0.189277	2.96581	15.6691	3.96985	0	0
CM Btk+
Gene	mean exp (other cell types)	mean exp (target cell type)	foldChange	log2FoldChange	pval	padj
Ttn	3.31929	49.0901	14.7894	3.88649	0	0
Fhl2	0.638905	9.32365	14.5932	3.86722	0	0
Dmd	0.643789	9.34076	14.509	3.85888	0	0
Tnnt2	0.586361	8.49033	14.4797	3.85596	0	0
Sorbs2	0.308303	4.32373	14.0243	3.80985	0	0
Cacna1c	0.846019	11.7802	13.9243	3.79954	0	0
Myh6	0.94748	13.0744	13.7992	3.78651	0	0
Xirp2	0.184093	2.44648	13.2894	3.73221	0	0
Btk	0.135934	1.80397	13.2709	3.7302	0	0
Ryr2	0.910358	11.596	12.7379	3.67105	0	0
CM Dedifferentiating
Gene	mean exp (other cell types)	mean exp (target cell type)	foldChange	log2FoldChange	pval	padj
Mb	0.129807	8.90646	68.6129	6.10041	0	0
Myl3	0.138827	6.57456	47.358	5.56554	0	0
Myl2	0.193325	7.59019	39.2613	5.29504	0	0
Actc1	0.151194	5.83422	38.5877	5.27007	0	0
Ankrd1	0.195961	6.154	31.4041	4.97288	0	0
Tnni3	0.166625	5.188	31.1357	4.9605	0	0
Fabp3	0.128291	3.44176	26.8276	4.74565	0	0
Cox6a2	0.116733	3.10876	26.6314	4.73506	0	0
Xirp2	0.183658	4.61321	25.1185	4.65068	0	0
Pln	0.197888	4.81272	24.3205	4.6041	0	0
CM Homeostatic
Gene	mean exp (other cell types)	mean exp (target cell type)	foldChange	log2FoldChange	pval	padj
Ttn	1.38296	64.9943	46.9964	5.55448	0	0
Myh6	0.446422	16.9086	37.8759	5.24321	0	0
Tnnt2	0.312439	9.31945	29.828	4.8986	0	0
Ryr2	0.492256	14.2322	28.9122	4.85361	0	0
Cacna1c	0.48081	12.4918	25.9807	4.69937	0	0
Fhl2	0.36948	9.23391	24.9916	4.64337	0	0
Dmd	0.378457	9.10906	24.0689	4.5891	0	0
Rbm20	0.230872	4.94272	21.4089	4.42014	0	0
Pde4dip	0.199213	3.73193	18.7334	4.22754	0	0
Sorbs1	0.242182	4.18212	17.2685	4.11007	0	0
CM Hypertrophic
Gene	mean exp (other cell types)	mean exp (target cell type)	foldChange	log2FoldChange	pval	padj
Ankrd1	0.170416	4.69277	27.5372	4.78331	0	0
Ttn	3.02138	54.9113	18.1742	4.18382	0	0
Dmd	0.586544	10.5548	17.9949	4.16951	0	0
Cacna1c	0.773436	13.4096	17.3378	4.11584	0	0
Ryr2	0.837417	13.5269	16.1531	4.01374	0	0
Sorbs2	0.283878	4.54618	16.0145	4.00131	0	0
Xirp2	0.170218	2.59092	15.2212	3.92801	0	0
Rbm20	0.346727	5.12429	14.7791	3.88548	0	0
Fhl2	0.595343	8.24284	13.8455	3.79135	0	0
Shroom3	0.131787	1.73215	13.1436	3.71628	0	0
CM Prehypertrophic
Gene	mean exp (other cell types)	mean exp (target cell type)	foldChange	log2FoldChange	pval	padj
Myh7	0.128077	5.26242	41.088	5.36065	0	0
Ttn	3.24196	82.1155	25.329	4.66272	0	0
Pde4d	0.50244	11.1314	22.1548	4.46955	0	0
Taco1	0.231605	4.94442	21.3485	4.41606	0	0
Tnnt2	0.575484	11.9087	20.6933	4.37109	0	0
Cmss1	0.676282	12.5928	18.6206	4.21883	0	0
Neat1	0.623002	10.5234	16.8914	4.07822	0	0
Ankrd1	0.194118	2.93268	15.1077	3.91721	0	0
Camk1d	0.723954	10.5305	14.5459	3.86254	0	0
Cacna1c	0.835716	12.1329	14.518	3.85977	0	0
CM Slit2+
Gene	mean exp (other cell types)	mean exp (target cell type)	foldChange	log2FoldChange	pval	padj
Rgs6	0.152222	3.51878	23.116	4.53082	0	0
Pde4d	0.499315	8.78892	17.602	4.13766	0	0
Rbfox1	0.145798	2.5339	17.3795	4.11932	0	0
Fgf14	0.130554	2.24841	17.222	4.10618	0	0
Ryr2	0.887398	14.9606	16.859	4.07545	0	0
Fhod3	0.272241	4.21376	15.4781	3.95215	0	0
Fgf13	0.301497	4.5923	15.2317	3.929	0	0
Chrm2	0.162363	2.45416	15.1153	3.91794	0	0
Rbm20	0.366383	5.18983	14.165	3.82426	0	0
Pcdh7	0.400428	5.64138	14.0884	3.81643	0	0
DC CCR7+
Gene	mean exp (other cell types)	mean exp (target cell type)	foldChange	log2FoldChange	pval	padj
Fabp5	0.411145	8.33253	20.2666	4.34103	0	0
Ccl5	0.353694	5.03749	14.2425	3.83213	0	0
Ccr7	0.114627	1.25494	10.9481	3.45261	0	0
Tbc1d4	0.179947	1.69439	9.41608	3.23513	0	0
Tmem123	0.162357	1.27468	7.85111	2.9729	0	0
Ccl22	0.10098	0.784216	7.76605	2.95718	0	0
Fscn1	0.135785	1.02405	7.54171	2.91489	0	0
Ifi30	0.361906	2.6973	7.45302	2.89783	0	0
Mreg	0.105297	0.773145	7.34251	2.87627	0	0
Traf1	0.13013	0.911779	7.00669	2.80873	0	0
cDC1
Gene	mean exp (other cell types)	mean exp (target cell type)	foldChange	log2FoldChange	pval	padj
Cst3	1.83761	20.9106	11.3792	3.50833	0	0
Wdfy4	0.142187	1.39404	9.80428	3.29341	0	0
Irf8	0.16703	1.47844	8.8514	3.14591	0	0
Naaa	0.137184	1.15559	8.42365	3.07445	0	0
Plbd1	0.212303	1.3882	6.53876	2.70902	0	0
H2-Ab1	1.19913	7.51508	6.2671	2.6478	0	0
Ppt1	0.171209	1.04071	6.07859	2.60374	0	0
Cadm1	0.11801	0.670632	5.68286	2.50662	0	0
H2-Eb1	1.2618	6.42407	5.0912	2.34801	0	0
H2-Aa	1.19346	5.9634	4.99673	2.32098	0	0
cDC2 Ifitm1+
Gene	mean exp (other cell types)	mean exp (target cell type)	foldChange	log2FoldChange	pval	padj
S100a4	0.620108	3.97888	6.41643	2.68177	0	0
Ifi30	0.354701	2.20513	6.21687	2.63619	0	0
Napsa	0.196519	1.0837	5.51449	2.46323	0	0
Cd209a	0.117976	0.552502	4.68319	2.22749	0	0
H2-DMb1	0.199908	0.917561	4.58991	2.19847	0	0
Ifitm1	0.631501	2.77712	4.39765	2.13673	0	0
H2-Ab1	1.26964	5.50952	4.33944	2.11751	0	0
Klrd1	0.135189	0.565279	4.18139	2.06398	0	0
H2-DMa	0.230584	0.936659	4.06211	2.02223	0	0
Cd74	2.92829	11.4572	3.91259	1.96812	0	0
cDC2b and moDC
Gene	mean exp (other cell types)	mean exp (target cell type)	foldChange	log2FoldChange	pval	padj
H2-Ab1	1.01778	7.96121	7.82215	2.96757	0	0
H2-Eb1	1.05768	8.05215	7.61301	2.92847	0	0
H2-Aa	1.01619	7.21143	7.09651	2.82711	0	0
Cd74	2.42007	16.4248	6.78689	2.76275	0	0
Ifi30	0.31103	1.77745	5.71473	2.51468	0	0
Napsa	0.175564	0.879034	5.00692	2.32392	0	0
S100a4	0.562138	2.7211	4.84062	2.27519	0	0
Tnip3	0.11702	0.534118	4.56434	2.19041	0	0
H2-DMb1	0.179907	0.820963	4.56326	2.19006	0	0
Cd209a	0.107217	0.463459	4.32263	2.11191	0	0
pDC
Gene	mean exp (other cell types)	mean exp (target cell type)	foldChange	log2FoldChange	pval	padj
Siglech	0.101636	1.09112	10.7355	3.42432	0	0
Plac8	0.57317	5.45263	9.51311	3.24992	0	0
Ly6c2	0.225317	2.1122	9.37435	3.22872	0	0
Ly6d	0.131787	0.981944	7.451	2.89743	0	0
Runx2	0.136271	1.00779	7.39546	2.88664	0	0
Cyp7b1	0.11637	0.816393	7.01549	2.81054	0	0
Irf8	0.185998	1.22113	6.5653	2.71486	0	0
Rnase6	0.127437	0.827833	6.49601	2.69955	0	0
Bst2	0.547748	3.48654	6.36523	2.67021	0	0
Bcl11a	0.114597	0.724802	6.32481	2.66102	0	0
Erythrocyte
Gene	mean exp (other cell types)	mean exp (target cell type)	foldChange	log2FoldChange	pval	padj
Hbb-bs	0.103708	337.767	3256.92	11.6693	0	0
Hba-a1	0.10208	113.228	1109.2	10.1153	0	0
Hba-a2	0.100866	83.6506	829.325	9.69579	0	0
Hbb-bt	0.100587	43.3733	431.203	8.75222	0	0
Alas2	0.100391	0.951628	9.4792	3.24477	0	0
Snca	0.100281	0.544021	5.42496	2.43961	0	0
Bpgm	0.108059	0.550167	5.09136	2.34805	0	0
Mkrn1	0.163014	0.58816	3.60804	1.85121	0	0
Ctla2a	0.272799	0.755957	2.77111	1.47046	0	0
Ube2l6	0.121268	0.298178	2.45884	1.29798	0	0
FB Ccl2+
Gene	mean exp (other cell types)	mean exp (target cell type)	foldChange	log2FoldChange	pval	padj
Cxcl5	0.127257	1.32431	10.4066	3.37942	0	0
Cxcl1	0.317154	2.766	8.72132	3.12455	0	0
Prg4	0.153353	1.32599	8.64666	3.11214	0	0
Timp1	0.379481	3.21373	8.46875	3.08215	0	0
Mt2	0.299296	1.56366	5.22447	2.38529	0	0
Ccl2	0.37733	1.85046	4.90408	2.29398	0	0
Npm1	0.788959	3.43499	4.35382	2.12228	0	0
Pdpn	0.136205	0.558553	4.10084	2.03592	0	0
Hspd1	0.296187	1.16658	3.93865	1.9777	0	0
Tnfaip6	0.294932	1.1436	3.8775	1.95513	0	0
FB Cxcl14+
Gene	mean exp (other cell types)	mean exp (target cell type)	foldChange	log2FoldChange	pval	padj
Cxcl14	0.125512	4.58163	36.5036	5.18997	0	0
Gsn	2.82014	22.2396	7.88598	2.97929	0	0
Dcn	2.60393	16.4383	6.31289	2.6583	0	0
C3	0.251116	1.46192	5.82169	2.54144	0	0
Clec3b	0.349261	1.8432	5.27744	2.39984	0	0
Smoc2	0.266882	1.40202	5.25333	2.39323	0	0
Htra3	0.241744	1.19021	4.92345	2.29967	0	0
Mgp	1.41902	6.93311	4.88583	2.2886	0	0
Dpep1	0.183298	0.873669	4.76638	2.25289	0	0
Abca8a	0.22457	1.00882	4.49224	2.16743	0	0
FB Duox1+
Gene	mean exp (other cell types)	mean exp (target cell type)	foldChange	log2FoldChange	pval	padj
Pi16	0.238771	3.41095	14.2854	3.83647	0	0
Mfap5	0.434415	3.55444	8.18212	3.03248	0	0
Fbn1	0.330097	2.68867	8.14509	3.02593	0	0
Gfpt2	0.199586	1.6175	8.10431	3.01869	0	0
Cd55	0.170919	1.26858	7.42213	2.89183	0	0
Ugdh	0.191946	1.41733	7.38399	2.8844	0	0
Pcsk6	0.194238	1.35047	6.95267	2.79757	0	0
Clec3b	0.312262	2.00474	6.42005	2.68258	0	0
Sema3c	0.140957	0.884992	6.27847	2.65041	0	0
Ackr3	0.170096	1.02741	6.04019	2.59459	0	0
FB Fgl2+
Gene	mean exp (other cell types)	mean exp (target cell type)	foldChange	log2FoldChange	pval	padj
Igfbp3	0.123395	1.54983	12.5599	3.65075	0	0
Gsn	2.66061	22.6382	8.50865	3.08893	0	0
Dcn	2.46546	18.5941	7.54184	2.91492	0	0
Dpep1	0.17328	1.21563	7.01541	2.81053	0	0
Igfbp4	0.296003	1.96458	6.63702	2.73054	0	0
Ogn	0.397118	2.61651	6.58876	2.72001	0	0
Fbln1	0.227975	1.40038	6.14271	2.61888	0	0
Mgp	1.36835	7.45161	5.44569	2.44512	0	0
C3	0.244898	1.20558	4.92278	2.29947	0	0
Abca8a	0.217707	1.05665	4.85355	2.27904	0	0
FB_Postn+Thbs4+
Gene	mean exp (other cell types)	mean exp (target cell type)	foldChange	log2FoldChange	pval	padj
Ptn	0.184464	2.65342	14.3845	3.84645	0	0
Postn	0.349112	4.78858	13.7164	3.77783	0	0
Eln	0.156772	2.08979	13.3301	3.73662	0	0
Col3a1	1.13006	11.5925	10.2583	3.35872	0	0
Col1a1	0.807342	8.03511	9.95255	3.31507	0	0
Sfrp2	0.145594	1.35185	9.28511	3.21492	0	0
Col1a2	1.0156	9.29256	9.1498	3.19374	0	0
Mfap4	0.156743	1.3294	8.48137	3.0843	0	0
Cthrc1	0.201232	1.57002	7.80202	2.96385	0	0
Sparc	1.70912	13.0428	7.63126	2.93192	0	0
FB_quiescent
Gene	mean exp (other cell types)	mean exp (target cell type)	foldChange	log2FoldChange	pval	padj
Gsn	1.61703	18.2106	11.2618	3.49336	0	0
Dcn	1.71113	13.9864	8.17381	3.03101	0	0
Clec3b	0.237505	1.75819	7.40278	2.88807	0	0
Smoc2	0.182299	1.33353	7.31509	2.87087	0	0
Abca8a	0.163313	0.994543	6.08981	2.6064	0	0
Htra3	0.180226	1.02572	5.69129	2.50875	0	0
Serping1	0.296322	1.58129	5.33638	2.41586	0	0
Lum	0.293472	1.47983	5.04249	2.33414	0	0
Pcsk6	0.171045	0.855438	5.00124	2.32228	0	0
Gas1	0.173495	0.861531	4.96575	2.31201	0	0
FB Saa3+
Gene	mean exp (other cell types)	mean exp (target cell type)	foldChange	log2FoldChange	pval	padj
Ccl5	0.372277	1.62926	4.37647	2.12977	0	0
Cxcl10	0.213851	0.739812	3.45948	1.79055	0	0
Dcn	2.66489	6.36235	2.38747	1.25548	0	0
Col1a1	0.998024	2.33462	2.33925	1.22604	0	0
Timp1	0.453822	1.0515	2.31698	1.21225	0	0
Gsn	2.91033	6.63783	2.28079	1.18953	0	0
Col1a2	1.23404	2.74243	2.22233	1.15207	0	0
Bgn	0.722422	1.53854	2.1297	1.09065	0	0
Serpinh1	0.627711	1.32068	2.10396	1.07311	0	0
Col3a1	1.40732	2.94954	2.09586	1.06754	0	0
matFB Cd9+
Gene	mean exp (other cell types)	mean exp (target cell type)	foldChange	log2FoldChange	pval	padj
Mgp	1.34239	8.2162	6.12059	2.61367	0	0
Gsn	2.70961	16.5424	6.10508	2.61001	0	0
Dcn	2.51263	13.1848	5.2474	2.3916	0	0
Lum	0.368557	1.55473	4.21844	2.07671	0	0
Clec3b	0.340689	1.40936	4.1368	2.04851	0	0
Serping1	0.380924	1.45236	3.81274	1.93083	0	0
Igfbp7	1.15872	4.39049	3.78909	1.92185	0	0
Pcolce	0.236928	0.896651	3.78448	1.9201	0	0
Fbln1	0.233369	0.881208	3.77603	1.91687	0	0
Mfap5	0.496689	1.82417	3.67266	1.87682	0	0
matFB Il1rapl1+
Gene	mean exp (other cell types)	mean exp (target cell type)	foldChange	log2FoldChange	pval	padj
Fbln1	0.233036	2.25553	9.67891	3.27484	0	0
Sfrp2	0.171296	1.51353	8.83574	3.14335	0	0
Ogn	0.410309	3.52887	8.60051	3.10442	0	0
Mgp	1.40693	9.47835	6.73691	2.75209	0	0
Cfh	0.515243	3.45503	6.70563	2.74537	0	0
Comp	0.115789	0.737429	6.36875	2.67101	0	0
Itgbl1	0.164353	1.03127	6.27473	2.64955	0	0
Mfap4	0.183606	1.11935	6.09647	2.60797	0	0
Nox4	0.120295	0.712144	5.91997	2.56559	0	0
Ccn5	0.131346	0.736503	5.60733	2.48731	0	0
FB WntX+
Gene	mean exp (other cell types)	mean exp (target cell type)	foldChange	log2FoldChange	pval	padj
Erbb4	0.14898	2.05979	13.826	3.78931	0	0
Dkk3	0.115443	1.32331	11.4629	3.5189	0	0
Prg4	0.183243	2.00178	10.9242	3.44945	0	0
Mgp	1.43671	13.8592	9.64649	3.27	0	0
Dpt	0.349535	3.23686	9.26049	3.21109	0	0
Ccdc80	0.304959	2.62535	8.60886	3.10582	0	0
Wif1	0.100129	0.779033	7.78033	2.95983	0	0
Dbi	0.384655	2.70022	7.01986	2.81144	0	0
Dcn	2.66264	18.0172	6.76666	2.75844	0	0
Prelp	0.165433	1.03664	6.26623	2.6476	0	0
myoFB main
Gene	mean exp (other cell types)	mean exp (target cell type)	foldChange	log2FoldChange	pval	padj
Tnc	0.204932	1.91769	9.35771	3.22616	0	0
Col3a1	1.29822	8.43866	6.50019	2.70048	0	0
Tnfaip6	0.294915	1.72605	5.85271	2.54911	0	0
Col1a2	1.15273	6.54498	5.6778	2.50533	0	0
Postn	0.43744	2.4038	5.49515	2.45816	0	0
Timp1	0.42523	2.33482	5.49073	2.457	0	0
Col1a1	0.937887	4.96999	5.29913	2.40576	0	0
Cxcl1	0.359857	1.81084	5.03212	2.33117	0	0
Col5a2	0.325225	1.49323	4.59136	2.19892	0	0
Lox	0.15726	0.663904	4.2217	2.07782	0	0
myoFB cycling
Gene	mean exp (other cell types)	mean exp (target cell type)	foldChange	log2FoldChange	pval	padj
Cenpf	0.116064	0.693215	5.9727	2.57838	0	0
Prc1	0.116761	0.658177	5.63696	2.49492	0	0
Ube2c	0.117606	0.642713	5.46495	2.45021	0	0
Col1a2	1.21542	6.28173	5.16837	2.36971	0	0
Col1a1	0.983386	5.06986	5.15551	2.36612	0	0
Hmmr	0.110115	0.549954	4.99438	2.3203	0	0
Cks2	0.158494	0.766371	4.83534	2.27362	0	0
Tpx2	0.114439	0.526189	4.59799	2.201	0	0
Mki67	0.129392	0.5881	4.54511	2.18432	0	0
Stmn1	0.174923	0.781585	4.46817	2.15968	0	0
myoFB Dkk2+
Gene	mean exp (other cell types)	mean exp (target cell type)	foldChange	log2FoldChange	pval	padj
Col1a1	0.874304	9.80582	11.2156	3.48743	0	0
Col1a2	1.09718	10.9837	10.0108	3.32349	0	0
Fn1	0.419555	3.37401	8.04186	3.00753	0	0
Cthrc1	0.21781	1.63717	7.5165	2.91006	0	0
Kif26b	0.135534	0.924667	6.82239	2.77028	0	0
Postn	0.43662	2.68486	6.14921	2.6204	0	0
Col5a2	0.321102	1.91038	5.94945	2.57276	0	0
Ptn	0.234628	1.38036	5.88319	2.5566	0	0
Sparc	1.89223	10.4448	5.51986	2.46463	0	0
Col11a1	0.110599	0.596705	5.39523	2.43168	0	0
myoFB Hp+
Gene	mean exp (other cell types)	mean exp (target cell type)	foldChange	log2FoldChange	pval	padj
Saa3	0.131283	6.87759	52.3874	5.71115	0	0
Hp	0.251151	3.11934	12.4202	3.63462	0	0
Col3a1	1.3807	13.061	9.45967	3.24179	0	0
Cxcl1	0.375865	3.02834	8.05699	3.01024	0	0
Col1a1	0.983966	7.76406	7.89058	2.98013	0	0
Tnfaip6	0.312243	2.35772	7.55092	2.91665	0	0
Col1a2	1.21997	8.20273	6.7237	2.74926	0	0
Serpina3n	0.166046	0.986716	5.94244	2.57106	0	0
C3	0.254551	1.33804	5.25647	2.39409	0	0
Cxcl5	0.157725	0.798471	5.06244	2.33983	0	0
myoFB IFN+
Gene	mean exp (other cell types)	mean exp (target cell type)	foldChange	log2FoldChange	pval	padj
Timp1	0.346114	2.62548	7.5856	2.92326	0	0
Tnc	0.191504	1.03933	5.42717	2.4402	0	0
Serpinh1	0.529781	2.61202	4.93038	2.3017	0	0
Cthrc1	0.200318	0.98699	4.92712	2.30075	0	0
Hist1h2ap	0.191311	0.918849	4.8029	2.26391	0	0
Csrp2	0.314275	1.45516	4.6302	2.21107	0	0
Col1a2	1.05606	4.85657	4.59875	2.20124	0	0
Col1a1	0.860044	3.81748	4.43871	2.15014	0	0
Lgals1	1.22409	5.21826	4.26297	2.09186	0	0
Ckap4	0.20057	0.795583	3.96662	1.98791	0	0
Fibrocytes
Gene	mean exp (other cell types)	mean exp (target cell type)	foldChange	log2FoldChange	pval	padj
Timp1	0.441518	1.13716	2.57558	1.3649	0	0
Cxcl1	0.372562	0.88499	2.37541	1.24818	0	0
Prg4	0.180498	0.395833	2.193	1.13291	0	0
Tnc	0.227445	0.46388	2.03952	1.02823	0	0
Tnfaip6	0.31134	0.625877	2.01027	1.00739	0	0
Col3a1	1.38725	2.60934	1.88094	0.911453	0	0
Col1a2	1.21787	2.24387	1.84246	0.881633	0	0
Mt2	0.327745	0.600154	1.83116	0.87276	0	0
Cxcl5	0.156812	0.286236	1.82535	0.868171	0	0
Col1a1	0.986041	1.78022	1.80542	0.852336	0	0
ILC2
Gene	mean exp (other cell types)	mean exp (target cell type)	foldChange	log2FoldChange	pval	padj
Inpp4b	0.24192	3.96778	16.4012	4.03573	0	0
Dach2	0.101641	1.34591	13.2418	3.72702	0	0
Kcnq5	0.133276	1.51878	11.3958	3.51042	0	0
Il7r	0.153377	1.44431	9.41669	3.23522	0	0
Skap1	0.170255	1.45122	8.52379	3.0915	0	0
Il1rl1	0.109192	0.864503	7.91727	2.985	0	0
Gata3	0.106485	0.791091	7.4291	2.89319	0	0
St6galnac3	0.140442	0.974881	6.9415	2.79525	0	0
Ptpn13	0.108677	0.69872	6.42932	2.68467	0	0
Itk	0.142033	0.892478	6.2836	2.65159	0	0
ILC2 IL5+
Gene	mean exp (other cell types)	mean exp (target cell type)	foldChange	log2FoldChange	pval	padj
Calca	0.102031	6.28435	61.5928	5.94469	0	0
Ctla2a	0.269351	7.6784	28.5071	4.83325	0	0
Il5	0.100539	2.51762	25.0412	4.64623	0	0
Ikzf3	0.133443	1.53195	11.4802	3.52107	0	0
Tmtc2	0.151971	1.47977	9.73717	3.2835	0	0
St6galnac3	0.149633	1.41562	9.46064	3.24194	0	0
Il1rl1	0.117618	1.05251	8.94853	3.16165	0	0
Gata3	0.114127	0.952724	8.34793	3.06142	0	0
Ern1	0.17408	1.28795	7.39862	2.88726	0	0
Emb	0.220941	1.4418	6.52572	2.70614	0	0
MP Cxcl13+
Gene	mean exp (other cell types)	mean exp (target cell type)	foldChange	log2FoldChange	pval	padj
Cxcl13	0.101042	5.24695	51.9284	5.69845	0	0
Vsig4	0.106655	0.832033	7.80114	2.96368	0	0
Pf4	0.478382	3.5397	7.39932	2.88739	0	0
C1qa	0.846501	6.1478	7.2626	2.86049	0	0
C1qc	0.553637	3.70515	6.69238	2.74252	0	0
C1qb	0.893505	5.77257	6.46059	2.69167	0	0
Mrc1	0.316778	1.95317	6.16571	2.62427	0	0
Ccl8	0.150423	0.875557	5.82063	2.54118	0	0
F13a1	0.366647	2.0394	5.5623	2.47568	0	0
Adgre1	0.192501	1.06843	5.55027	2.47256	0	0
MP MHCII-high Cx3cr1-high
Gene	mean exp (other cell types)	mean exp (target cell type)	foldChange	log2FoldChange	pval	padj
H2-Eb1	0.994359	9.04101	9.0923	3.18464	0	0
Cd74	2.24194	19.5023	8.69886	3.12083	0	0
H2-Aa	0.963581	8.01302	8.31588	3.05587	0	0
H2-Ab1	1.01207	7.72112	7.62903	2.9315	0	0
C1qa	0.660361	4.94128	7.4827	2.90356	0	0
C1qb	0.700815	5.11906	7.30444	2.86877	0	0
C1qc	0.445021	2.94426	6.61601	2.72596	0	0
Apoe	2.69923	12.5821	4.66136	2.22075	0	0
Pid1	0.44321	2.03508	4.5917	2.19903	0	0
Lyz2	1.87116	8.03162	4.29232	2.10176	0	0
MP Retnla+
Gene	mean exp (other cell types)	mean exp (target cell type)	foldChange	log2FoldChange	pval	padj
Retnla	0.109029	12.6627	116.14	6.85972	0	0
F13a1	0.356424	2.71577	7.6195	2.9297	0	0
Lyz1	0.106844	0.75724	7.08731	2.82524	0	0
Lyve1	0.180052	1.1695	6.49539	2.69942	0	0
Pltp	0.192268	1.15421	6.00312	2.58571	0	0
Mmp12	0.122043	0.728918	5.97262	2.57836	0	0
Folr2	0.154273	0.854275	5.53741	2.46921	0	0
Ccl6	0.568556	3.04998	5.36443	2.42343	0	0
Lyz2	2.10087	11.1759	5.31964	2.41133	0	0
Pf4	0.471252	2.48498	5.27315	2.39867	0	0
MP Timd4+Lyve1+
Gene	mean exp (other cell types)	mean exp (target cell type)	foldChange	log2FoldChange	pval	padj
F13a1	0.191069	3.48706	18.2502	4.18984	0	0
Pf4	0.273884	4.13299	15.0903	3.91555	0	0
Mrc1	0.196111	2.47016	12.5958	3.65487	0	0
C1qa	0.549809	6.16435	11.2118	3.48695	0	0
C1qc	0.367427	3.88802	10.5817	3.40351	0	0
Lyve1	0.126139	1.22136	9.68263	3.2754	0	0
C1qb	0.623196	5.73938	9.2096	3.20314	0	0
Cbr2	0.114356	1.01588	8.88345	3.15112	0	0
Folr2	0.112993	0.946207	8.37403	3.06592	0	0
Apoe	2.28029	18.2871	8.01963	3.00354	0	0
MP Trem2-high Gpnmb-high
Gene	mean exp (other cell types)	mean exp (target cell type)	foldChange	log2FoldChange	pval	padj
Ms4a7	0.176879	2.49128	14.0846	3.81605	0	0
Apoe	2.65378	31.0397	11.6964	3.54799	0	0
Ctsb	0.588428	4.12452	7.00938	2.80929	0	0
Ctsd	0.350335	2.39672	6.84123	2.77426	0	0
C1qb	0.823752	5.16617	6.27151	2.64881	0	0
Trem2	0.137894	0.853105	6.18666	2.62916	0	0
C1qa	0.785097	4.66504	5.94199	2.57095	0	0
Lgmn	0.258185	1.37696	5.33324	2.41501	0	0
Ctss	0.614897	3.26969	5.31745	2.41073	0	0
C1qc	0.520221	2.64685	5.08793	2.34708	0	0
MAIT-like
Gene	mean exp (other cell types)	mean exp (target cell type)	foldChange	log2FoldChange	pval	padj
Il7r	0.164929	1.80925	10.9698	3.45547	0	0
Il18r1	0.115547	1.1677	10.1059	3.33712	0	0
St6galnac3	0.14755	1.37191	9.29793	3.21691	0	0
Cd3g	0.145557	1.30719	8.9806	3.16681	0	0
Skap1	0.182138	1.62478	8.92059	3.15714	0	0
Camk4	0.121234	0.958026	7.90231	2.98227	0	0
Cd3e	0.125764	0.950443	7.55734	2.91788	0	0
Il23r	0.103259	0.732178	7.09068	2.82592	0	0
Trbc2	0.159771	1.08512	6.79176	2.76379	0	0
Cxcr6	0.116379	0.750212	6.4463	2.68847	0	0
MAIT-like IL17+
Gene	mean exp (other cell types)	mean exp (target cell type)	foldChange	log2FoldChange	pval	padj
Il17a	0.10009	3.60825	36.0501	5.17193	0	0
Rgs1	0.300619	5.57902	18.5585	4.214	0	0
St6galnac3	0.150072	1.86387	12.4198	3.63457	0	0
Il7r	0.168394	1.80863	10.7405	3.42499	0	0
Icos	0.11264	0.978482	8.68683	3.11883	0	0
Skap1	0.185195	1.47754	7.97829	2.99608	0	0
Cd3e	0.127495	1.01181	7.93607	2.98843	0	0
Ctla4	0.11483	0.838046	7.29815	2.86753	0	0
Emb	0.221401	1.56894	7.08641	2.82505	0	0
Cd3g	0.148037	1.03241	6.97397	2.80198	0	0
Mast cells
Gene	mean exp (other cell types)	mean exp (target cell type)	foldChange	log2FoldChange	pval	padj
Cma1	0.101375	26.449	260.903	8.02737	0	0
Cpa3	0.100185	11.6699	116.483	6.86398	0	0
Mcpt4	0.100181	10.4012	103.824	6.69799	0	0
Tpsb2	0.100093	8.73703	87.2892	6.44773	0	0
Hdc	0.252514	7.15501	28.3351	4.82452	0	0
Kit	0.111148	2.08518	18.7605	4.22962	0	0
Hs6st2	0.114271	1.84668	16.1605	4.0144	0	0
Serpinb1a	0.127005	1.97773	15.5721	3.96089	0	0
Fcer1a	0.100098	1.52483	15.2334	3.92917	0	0
Il1rl1	0.117334	1.51483	12.9104	3.69046	0	0
mo-MP Il10+Fn1+
Gene	mean exp (other cell types)	mean exp (target cell type)	foldChange	log2FoldChange	pval	padj
Plac8	0.512006	2.96716	5.79516	2.53485	0	0
Chil3	0.175513	1.00925	5.75029	2.52363	0	0
Lyz2	1.93798	8.17109	4.2163	2.07598	0	0
Ccr2	0.206549	0.825082	3.99462	1.99806	0	0
Plcb1	0.191532	0.764968	3.99394	1.99781	0	0
S100a4	0.59697	2.2897	3.83553	1.93943	0	0
Ms4a6c	0.325097	1.18723	3.65192	1.86866	0	0
Tgfbi	0.307606	1.078	3.50449	1.8092	0	0
Cybb	0.260372	0.875703	3.36327	1.74987	0	0
Lgals3	0.480086	1.58879	3.30939	1.72657	0	0
mo-MP Ly6C-high
Gene	mean exp (other cell types)	mean exp (target cell type)	foldChange	log2FoldChange	pval	padj
Plac8	0.436222	5.88113	13.482	3.75296	0	0
Ly6c2	0.179257	2.04695	11.4191	3.51338	0	0
Ms4a4c	0.171357	1.90421	11.1126	3.47412	0	0
Isg15	0.393542	3.32022	8.43677	3.07669	0	0
Irf7	0.186368	1.38092	7.40963	2.8894	0	0
Ms4a6c	0.298697	2.20339	7.37665	2.88297	0	0
Fcgr1	0.150929	1.09394	7.24803	2.85759	0	0
Ms4a6d	0.179397	1.29802	7.23546	2.85508	0	0
Ccl2	0.353797	2.53135	7.15481	2.83891	0	0
Cxcl10	0.1833	1.29392	7.05905	2.81947	0	0
mo-MP Spp1-high
Gene	mean exp (other cell types)	mean exp (target cell type)	foldChange	log2FoldChange	pval	padj
Spp1	0.23985	4.26473	17.7808	4.15225	0	0
Arg1	0.113728	1.13161	9.95019	3.31472	0	0
Ccl2	0.36225	1.96698	5.42989	2.44092	0	0
Lgals3	0.454673	2.28824	5.03272	2.33134	0	0
Ccl9	0.198023	0.949994	4.79739	2.26225	0	0
Ccl6	0.517008	2.39517	4.63276	2.21187	0	0
Ccl7	0.251844	1.11932	4.4445	2.15202	0	0
Ccl12	0.169315	0.596194	3.52121	1.81607	0	0
Ftl1	3.06939	10.528	3.42999	1.77821	0	0
Msr1	0.134447	0.455026	3.38444	1.75892	0	0
Neutrophil 1
Gene	mean exp (other cell types)	mean exp (target cell type)	foldChange	log2FoldChange	pval	padj
S100a8	0.863807	60.6886	70.2571	6.13457	0	0
S100a9	1.3349	93.2914	69.8867	6.12695	0	0
Retnlg	0.14013	9.39473	67.0432	6.06702	0	0
Lcn2	0.174031	4.41117	25.347	4.66374	0	0
Ifitm1	0.321489	8.13184	25.2943	4.66074	0	0
Wfdc21	0.136019	2.56685	18.8713	4.23812	0	0
Wfdc17	0.548946	7.85087	14.3017	3.83812	0	0
Slpi	0.174875	2.46275	14.0829	3.81587	0	0
Stfa2l1	0.123028	1.62127	13.178	3.72006	0	0
Cstdc4	0.128934	1.58637	12.3037	3.62102	0	0
Neutrophil 2
Gene	mean exp (other cell types)	mean exp (target cell type)	foldChange	log2FoldChange	pval	padj
Cxcl2	0.565366	17.7962	31.4773	4.97624	0	0
Il1b	0.75557	16.1728	21.4047	4.41986	0	0
Slc7a11	0.168508	2.31363	13.7301	3.77927	0	0
Il1r2	0.283441	3.63307	12.8177	3.68007	0	0
Acod1	0.145702	1.685	11.5647	3.53166	0	0
Hdc	0.184154	1.89854	10.3095	3.36591	0	0
Antxr2	0.309601	3.15246	10.1823	3.34799	0	0
Nfkbia	0.708127	6.77267	9.5642	3.25764	0	0
Mxd1	0.244117	2.32164	9.51038	3.2495	0	0
Csf3r	0.169522	1.5278	9.01241	3.17191	0	0
NK_Gzma+
Gene	mean exp (other cell types)	mean exp (target cell type)	foldChange	log2FoldChange	pval	padj
Gzma	0.115215	9.87073	85.672	6.42075	0	0
Ccl5	0.300236	10.534	35.0859	5.13282	0	0
Xcl1	0.136922	3.35669	24.5153	4.61561	0	0
Ccl4	0.452606	9.39849	20.7653	4.3761	0	0
AW112010	0.238178	4.6986	19.7272	4.30212	0	0
Nkg7	0.13161	2.45103	18.6235	4.21905	0	0
Ccl3	0.186056	3.23889	17.4082	4.12169	0	0
Gzmb	0.109191	1.73357	15.8765	3.98882	0	0
Klra4	0.10239	1.116	10.8996	3.4462	0	0
Klre1	0.107801	1.13698	10.547	3.39876	0	0
NK Klra5+
Gene	mean exp (other cell types)	mean exp (target cell type)	foldChange	log2FoldChange	pval	padj
Xcl1	0.13301	4.83286	36.3345	5.18327	0	0
Ccl5	0.345755	5.49531	15.8937	3.99038	0	0
AW112010	0.255927	2.85346	11.1495	3.47891	0	0
Nkg7	0.141698	1.34739	9.50889	3.24928	0	0
Dusp2	0.150872	1.28323	8.5054	3.08838	0	0
Klre1	0.110658	0.919272	8.30733	3.05439	0	0
Tox	0.127227	1.02294	8.0403	3.00725	0	0
Klrk1	0.118553	0.908189	7.66063	2.93746	0	0
Il2rb	0.111705	0.844023	7.55579	2.91758	0	0
Ctsw	0.115192	0.832142	7.22393	2.85278	0	0
NK-T cells
Gene	mean exp (other cell types)	mean exp (target cell type)	foldChange	log2FoldChange	pval	padj
Skap1	0.182527	2.50898	13.7458	3.78092	0	0
Tox	0.13144	1.03097	7.8437	2.97153	0	0
Ms4a4b	0.167544	1.27138	7.58832	2.92378	0	0
Kcnq5	0.148458	1.09011	7.34284	2.87634	0	0
Itk	0.149732	1.09205	7.29335	2.86658	0	0
Cd28	0.116792	0.835761	7.15598	2.83915	0	0
Ptpn22	0.149528	1.06737	7.13825	2.83557	0	0
Prkch	0.197867	1.37046	6.92616	2.79206	0	0
Bcl2	0.178629	1.21538	6.80393	2.76637	0	0
Themis	0.119371	0.791017	6.62655	2.72826	0	0
Not_annotated
Gene	mean exp (other cell types)	mean exp (target cell type)	foldChange	log2FoldChange	pval	padj
Myl2	0.169788	7.9568	46.8631	5.55038	0	0
Myl3	0.125886	4.54671	36.1177	5.17464	0	0
Cryab	0.244204	7.81201	31.9897	4.99954	0	0
Mb	0.119981	3.70558	30.8847	4.94882	0	0
Tnni3	0.153905	4.4227	28.7367	4.84482	0	0
Cox6a2	0.109041	2.68753	24.6469	4.62333	0	0
Actc1	0.142364	3.2345	22.7199	4.50588	0	0
Fabp3	0.120588	2.7216	22.5693	4.49629	0	0
Tnnc1	0.144361	3.06409	21.2252	4.40771	0	0
Tpm1	0.573012	11.2845	19.6933	4.29963	0	0
SwC Galectin+
Gene	mean exp (other cell types)	mean exp (target cell type)	foldChange	log2FoldChange	pval	padj
Csmd1	0.117075	3.75072	32.0368	5.00166	0	0
Cryab	0.264498	4.78124	18.0767	4.17606	0	0
Dct	0.101647	1.58913	15.6338	3.9666	0	0
Col18a1	0.119708	0.905996	7.5684	2.91999	0	0
Plp1	0.10549	0.788091	7.47076	2.90126	0	0
Slc35f1	0.104765	0.727588	6.94495	2.79596	0	0
Tubb3	0.11231	0.760768	6.77381	2.75997	0	0
Tenm3	0.190435	1.17828	6.18732	2.62932	0	0
Ank3	0.159171	0.978419	6.14696	2.61987	0	0
Stard13	0.152249	0.876238	5.75528	2.52489	0	0
SwC IFN+
Gene	mean exp (other cell types)	mean exp (target cell type)	foldChange	log2FoldChange	pval	padj
Csmd1	0.117718	3.36399	28.5766	4.83676	0	0
Cryab	0.266007	3.38801	12.7365	3.6709	0	0
Prnp	0.161361	1.97665	12.2499	3.61469	0	0
Plp1	0.105189	1.25778	11.9573	3.57983	0	0
Col18a1	0.119566	1.18415	9.90378	3.30798	0	0
Cxcl10	0.214051	2.09217	9.77416	3.28897	0	0
Ifit3	0.199843	1.63635	8.18821	3.03355	0	0
Dbi	0.385054	2.57269	6.68138	2.74015	0	0
Postn	0.466967	2.85771	6.11972	2.61347	0	0
Slc35f1	0.104895	0.635406	6.05752	2.59873	0	0
SwC metabolic
Gene	mean exp (other cell types)	mean exp (target cell type)	foldChange	log2FoldChange	pval	padj
Csmd1	0.115251	12.5836	109.184	6.77062	0	0
Cadm2	0.10286	3.01694	29.3307	4.87434	0	0
Nkain2	0.116453	2.8062	24.0972	4.59079	0	0
Slc35f1	0.104343	2.51311	24.085	4.59006	0	0
Cdh19	0.112888	2.1511	19.0552	4.25211	0	0
Stard13	0.15183	2.77635	18.286	4.19266	0	0
Plp1	0.105427	1.7489	16.5888	4.05214	0	0
Prnp	0.161892	2.35982	14.5765	3.86557	0	0
Chl1	0.104048	1.49081	14.328	3.84077	0	0
Zfp536	0.106479	1.41144	13.2556	3.72853	0	0
SwC quiescent
Gene	mean exp (other cell types)	mean exp (target cell type)	foldChange	log2FoldChange	pval	padj
Csmd1	0.115011	4.51398	39.2483	5.29456	0	0
Prnp	0.157871	4.28043	27.1135	4.76094	0	0
Slc35f1	0.103208	1.86939	18.1128	4.17894	0	0
Apod	0.12727	2.17299	17.0739	4.09372	0	0
Scn7a	0.164673	2.70583	16.4315	4.03839	0	0
Plp1	0.104231	1.66359	15.9607	3.99645	0	0
Dbi	0.380909	5.29713	13.9065	3.79769	0	0
Cdh19	0.112033	1.51713	13.5418	3.75935	0	0
Nkain2	0.115805	1.56689	13.5304	3.75814	0	0
Cadm2	0.102545	1.34813	13.1467	3.71663	0	0
T CD4+ effector
Gene	mean exp (other cell types)	mean exp (target cell type)	foldChange	log2FoldChange	pval	padj
Cd3g	0.140353	1.24878	8.89743	3.15339	0	0
Trbc2	0.1538	1.2964	8.42912	3.07538	0	0
Ms4a4b	0.160855	1.30323	8.10192	3.01826	0	0
Skap1	0.177602	1.27981	7.20604	2.84921	0	0
Cd3d	0.133007	0.819844	6.1639	2.62384	0	0
Cd3e	0.123586	0.694642	5.62071	2.49075	0	0
AW112010	0.263665	1.35101	5.12397	2.35726	0	0
Nkg7	0.144769	0.72356	4.99803	2.32136	0	0
Ccl5	0.366173	1.79915	4.9134	2.29672	0	0
Trbc1	0.132341	0.644756	4.87195	2.2845	0	0
T CD4+ naïve
Gene	mean exp (other cell types)	mean exp (target cell type)	foldChange	log2FoldChange	pval	padj
Satb1	0.160237	1.51879	9.47838	3.24464	0	0
Lef1	0.116616	1.09618	9.39991	3.23265	0	0
Gimap6	0.205062	1.88419	9.18836	3.19981	0	0
Trbc2	0.149983	1.26328	8.42278	3.0743	0	0
Skap1	0.173551	1.28219	7.38795	2.88517	0	0
Itk	0.142331	0.94532	6.64172	2.73156	0	0
Tcf7	0.113478	0.73788	6.50238	2.70097	0	0
Arhgap15	0.478413	3.08797	6.45462	2.69033	0	0
Cd3d	0.130766	0.79502	6.07973	2.60401	0	0
Il7r	0.159959	0.970834	6.06926	2.60152	0	0
T CD8+ effector
Gene	mean exp (other cell types)	mean exp (target cell type)	foldChange	log2FoldChange	pval	padj
Ccl5	0.287107	14.7393	51.3373	5.68193	0	0
Nkg7	0.137791	1.9287	13.9973	3.80708	0	0
Ms4a4b	0.15707	2.07232	13.1937	3.72177	0	0
Dusp2	0.149859	1.4011	9.34945	3.22488	0	0
Cd3g	0.14118	1.26983	8.99438	3.16902	0	0
Cd8b1	0.109595	0.938143	8.5601	3.09763	0	0
Cd3d	0.131743	1.11933	8.49634	3.08684	0	0
Trbc2	0.155121	1.24271	8.01122	3.00202	0	0
Ccl4	0.498181	3.88138	7.79111	2.96183	0	0
Skap1	0.178124	1.34921	7.57453	2.92116	0	0
T CD8+ naive
Gene	mean exp (other cell types)	mean exp (target cell type)	foldChange	log2FoldChange	pval	padj
Cd8b1	0.1091	0.871069	7.98416	2.99714	0	0
Lef1	0.121063	0.93335	7.70962	2.94666	0	0
Trbc2	0.155075	1.07322	6.92064	2.79091	0	0
Itk	0.144656	0.990004	6.84386	2.77481	0	0
Cd3d	0.132264	0.889305	6.72369	2.74925	0	0
Satb1	0.167788	1.10641	6.59408	2.72117	0	0
Skap1	0.17818	1.15244	6.46784	2.69328	0	0
Ms4a4b	0.162635	1.0118	6.22131	2.63722	0	0
Grap2	0.138286	0.794306	5.74393	2.52204	0	0
Il7r	0.163206	0.894689	5.48196	2.45469	0	0
gdT cells
Gene	mean exp (other cell types)	mean exp (target cell type)	foldChange	log2FoldChange	pval	padj
Cd163l1	0.100608	2.293	22.7915	4.51042	0	0
Trdc	0.102608	2.14554	20.91	4.38612	0	0
Cd3g	0.142972	2.23432	15.6277	3.96603	0	0
Il7r	0.164633	1.76427	10.7164	3.42174	0	0
Il23r	0.102281	1.06428	10.4055	3.37928	0	0
St6galnac3	0.146875	1.52189	10.3618	3.3732	0	0
Cd3e	0.12486	1.23304	9.87541	3.30384	0	0
Trdv4	0.102074	0.976755	9.56911	3.25838	0	0
Tcrg-C1	0.102739	0.909151	8.84912	3.14553	0	0
Il18r1	0.115699	1.00103	8.65207	3.11305	0	0
T IFNg+ naïve
Gene	mean exp (other cell types)	mean exp (target cell type)	foldChange	log2FoldChange	pval	padj
Satb1	0.164748	2.34787	14.2513	3.83302	0	0
Itk	0.144588	1.52477	10.5456	3.39858	0	0
Gimap6	0.214087	2.15522	10.067	3.33157	0	0
Vps37b	0.163571	1.5624	9.55183	3.25578	0	0
Lef1	0.122665	1.08288	8.82798	3.14208	0	0
Gramd3	0.147027	1.18081	8.03126	3.00563	0	0
Bach2	0.223196	1.64945	7.39013	2.8856	0	0
Trbc2	0.158067	0.984013	6.2253	2.63814	0	0
Grap2	0.13985	0.855913	6.12021	2.61358	0	0
Tcf7	0.117424	0.709732	6.04418	2.59555	0	0
T Isg15+
Gene	mean exp (other cell types)	mean exp (target cell type)	foldChange	log2FoldChange	pval	padj
Ms4a4b	0.165109	2.50489	15.1711	3.92325	0	0
Ccl5	0.371531	3.2928	8.86277	3.14776	0	0
Trbc2	0.159959	1.3198	8.25087	3.04455	0	0
Cd3g	0.146651	1.07101	7.30315	2.86852	0	0
AW112010	0.26859	1.95287	7.27082	2.86212	0	0
Gzmb	0.120042	0.872623	7.26933	2.86182	0	0
Cd3d	0.136458	0.989475	7.25113	2.85821	0	0
Nkg7	0.14741	1.03171	6.99891	2.80713	0	0
Skap1	0.183866	1.10206	5.99382	2.58348	0	0
Itk	0.149842	0.790391	5.27484	2.39913	0	0
T-MP
Gene	mean exp (other cell types)	mean exp (target cell type)	foldChange	log2FoldChange	pval	padj
Skap1	0.184404	0.694938	3.76857	1.91402	0	0
Xcl1	0.160076	0.570767	3.5656	1.83414	0	0
Ccl5	0.374496	1.31913	3.52241	1.81656	0	0
Gzma	0.186864	0.622452	3.33104	1.73597	0	0
AW112010	0.270249	0.84206	3.11587	1.63963	0	0
Itk	0.150306	0.457937	3.04669	1.60724	0	0
Nkg7	0.14831	0.433123	2.92039	1.54616	0	0
Arhgap15	0.504424	1.45393	2.88235	1.52724	0	0
Tox	0.132082	0.374396	2.83456	1.50313	0	0
Ms4a4b	0.168314	0.475823	2.827	1.49927	0	0
Treg
Gene	mean exp (other cell types)	mean exp (target cell type)	foldChange	log2FoldChange	pval	padj
Ctla4	0.109111	2.40275	22.0212	4.46082	0	0
Ikzf2	0.123189	2.04696	16.6164	4.05453	0	0
Areg	0.107619	1.52318	14.1534	3.82307	0	0
Frmd5	0.111702	1.30662	11.6974	3.54812	0	0
Tox	0.12912	1.47661	11.4359	3.5155	0	0
Itgav	0.189451	1.51032	7.97208	2.99496	0	0
Tnfrsf4	0.102156	0.794578	7.77811	2.95942	0	0
Rgs1	0.29656	2.14582	7.2357	2.85513	0	0
Cd3g	0.145884	1.03776	7.11355	2.83057	0	0
Tnfrsf9	0.105042	0.724757	6.8997	2.78653	0	0
EC angiogenic IFN+
Gene	mean exp (other cell types)	mean exp (target cell type)	foldChange	log2FoldChange	pval	padj
Ctla2a	0.239658	2.31061	9.64127	3.26922	0	0
Egfl7	0.199473	1.49322	7.48584	2.90416	0	0
Fabp4	1.28477	8.06864	6.2802	2.65081	0	0
Kitl	0.219855	1.29611	5.89527	2.55956	0	0
Ecscr	0.137311	0.787489	5.73509	2.51982	0	0
Cdh5	0.182473	1.02143	5.59769	2.48483	0	0
AA467197	0.182368	1.00157	5.49204	2.45734	0	0
Pgf	0.127128	0.675702	5.31511	2.4101	0	0
Cxcl12	0.29293	1.45783	4.97671	2.31519	0	0
Tm4sf1	0.363429	1.72206	4.73835	2.24438	0	0
EC Areg+Dkk2+Wnt+
Gene	mean exp (other cell types)	mean exp (target cell type)	foldChange	log2FoldChange	pval	padj
Igfbp5	0.182478	8.73228	47.8538	5.58056	0	0
Nts	0.113534	2.10091	18.5046	4.20981	0	0
Kcnc2	0.101568	1.55531	15.313	3.93668	0	0
Inhba	0.134315	1.74834	13.0167	3.7023	0	0
Cdh11	0.12414	1.46833	11.8281	3.56415	0	0
Ctla2a	0.269892	2.60011	9.63389	3.26812	0	0
Palmd	0.141595	1.32921	9.38742	3.23073	0	0
Pecam1	0.207346	1.47155	7.09706	2.82722	0	0
Pthlh	0.101526	0.668138	6.58095	2.7183	0	0
Pdlim3	0.135378	0.860025	6.35275	2.66738	0	0
EC Arterial
Gene	mean exp (other cell types)	mean exp (target cell type)	foldChange	log2FoldChange	pval	padj
Cxcl12	0.260167	5.21145	20.0312	4.32418	0	0
Rbp7	0.123572	1.83555	14.8542	3.8928	0	0
Fabp4	1.23437	16.5896	13.4397	3.74843	0	0
Ly6c1	0.217705	2.73019	12.5408	3.64855	0	0
Mgll	0.195013	1.95247	10.012	3.32365	0	0
Flt1	0.202448	1.98079	9.78419	3.29045	0	0
Cd36	0.419896	4.03076	9.59943	3.26295	0	0
Ptprb	0.164824	1.57594	9.56136	3.25722	0	0
Kdr	0.18426	1.56501	8.49346	3.08635	0	0
Slc9a3r2	0.164234	1.3708	8.34664	3.0612	0	0
EC capillary1
Gene	mean exp (other cell types)	mean exp (target cell type)	foldChange	log2FoldChange	pval	padj
Fabp4	0.828543	25.4542	30.7216	4.94118	0	0
Cd36	0.352724	4.91346	13.93	3.80013	0	0
Gpihbp1	0.150086	1.91254	12.743	3.67163	0	0
Aqp1	0.131807	1.59483	12.0997	3.5969	0	0
Ly6c1	0.198033	2.19336	11.0757	3.46933	0	0
Cavin2	0.194677	2.14396	11.013	3.46113	0	0
Kdr	0.163211	1.70536	10.4488	3.38526	0	0
Flt1	0.182137	1.87241	10.2802	3.3618	0	0
Rgcc	0.173371	1.75765	10.1381	3.34171	0	0
Mgll	0.180058	1.62777	9.04025	3.17636	0	0
EC capillary2
Gene	mean exp (other cell types)	mean exp (target cell type)	foldChange	log2FoldChange	pval	padj
Fabp4	1.15485	14.1308	12.2361	3.61307	0	0
Cd36	0.387903	4.15941	10.7228	3.42261	0	0
Kdr	0.171414	1.6468	9.6072	3.26412	0	0
Flt1	0.190777	1.82689	9.57605	3.25943	0	0
Adgrl4	0.15286	1.42452	9.31909	3.22019	0	0
Cyyr1	0.141906	1.24902	8.80176	3.13779	0	0
Ptprg	0.21058	1.77203	8.41499	3.07296	0	0
Plcb4	0.185581	1.49341	8.04723	3.00849	0	0
Cdh5	0.173668	1.38486	7.97415	2.99533	0	0
Kitl	0.210389	1.66504	7.9141	2.98443	0	0
EC Endocardial
Gene	mean exp (other cell types)	mean exp (target cell type)	foldChange	log2FoldChange	pval	padj
Nrg1	0.112678	2.56531	22.7667	4.50885	0	0
Tm4sf1	0.31106	6.50069	20.8985	4.38533	0	0
Npr3	0.102496	1.71932	16.7744	4.06819	0	0
Fabp5	0.384585	5.77326	15.0117	3.90801	0	0
Vwf	0.105828	1.57011	14.8363	3.89106	0	0
Tmem108	0.10803	1.46599	13.5702	3.76237	0	0
Cgnl1	0.119584	1.52958	12.7908	3.67704	0	0
Emcn	0.152131	1.78494	11.7329	3.55249	0	0
Cytl1	0.105207	1.23326	11.7222	3.55117	0	0
Hmcn1	0.150002	1.69161	11.2772	3.49534	0	0
EC-Immune
Gene	mean exp (other cell types)	mean exp (target cell type)	foldChange	log2FoldChange	pval	padj
Ccl21a	0.153402	0.689822	4.49683	2.16891	0	0
Fabp4	1.37748	4.60003	3.33945	1.73961	0	0
Ctla2a	0.270498	0.768538	2.8412	1.5065	0	0
Cavin2	0.237379	0.635975	2.67915	1.42178	0	0
Egfl7	0.21845	0.584954	2.67775	1.42102	0	0
Cdh5	0.194476	0.490191	2.52058	1.33375	0	0
Flt1	0.219237	0.551118	2.5138	1.32987	0	0
Igfbp5	0.192737	0.482683	2.50436	1.32444	0	0
Pecam1	0.207524	0.506708	2.44169	1.28788	0	0
Tm4sf1	0.382496	0.932356	2.43756	1.28544	0	0
EC Lymphatic
Gene	mean exp (other cell types)	mean exp (target cell type)	foldChange	log2FoldChange	pval	padj
Ccl21a	0.105064	8.69212	82.732	6.37037	0	0
Mmrn1	0.101064	1.62191	16.0484	4.00435	0	0
Igfbp5	0.179735	2.61735	14.5623	3.86417	0	0
Nts	0.109487	1.24862	11.4043	3.51151	0	0
Lyve1	0.174302	1.97464	11.3288	3.50193	0	0
Reln	0.101809	0.962324	9.45224	3.24066	0	0
Gng11	0.340446	2.92577	8.59394	3.10332	0	0
Cldn5	0.128638	0.972473	7.55976	2.91834	0	0
Flt4	0.104986	0.749885	7.14269	2.83647	0	0
Galnt18	0.126179	0.838252	6.64337	2.73191	0	0
EC metabolic
Gene	mean exp (other cell types)	mean exp (target cell type)	foldChange	log2FoldChange	pval	padj
Camk1d	0.697827	36.1748	51.8391	5.69597	0	0
Lars2	0.255016	3.34076	13.1002	3.71151	0	0
Gphn	0.371444	4.4837	12.071	3.59347	0	0
Cmss1	0.681591	8.01387	11.7576	3.55552	0	0
Cdk8	0.314751	3.10644	9.86952	3.30298	0	0
Ptprg	0.238092	1.49877	6.29495	2.65419	0	0
Hexb	0.249784	1.52301	6.09732	2.60818	0	0
Grik1	0.125923	0.639718	5.08024	2.3449	0	0
AY036118	0.403837	1.97097	4.8806	2.28706	0	0
Flt1	0.220109	1.0536	4.78672	2.25904	0	0
Epicardial-derived
Gene	mean exp (other cell types)	mean exp (target cell type)	foldChange	log2FoldChange	pval	padj
Rbfox1	0.149472	1.73732	11.6231	3.53892	0	0
Lgals7	0.100763	1.13075	11.2219	3.48825	0	0
Krt8	0.100118	1.09654	10.9524	3.45318	0	0
C3	0.256765	2.32632	9.06009	3.17953	0	0
Dmkn	0.108691	0.981703	9.03207	3.17506	0	0
Krt19	0.100144	0.860004	8.58768	3.10227	0	0
Krt18	0.100654	0.845603	8.40113	3.07058	0	0
Upk3b	0.100114	0.815869	8.14939	3.02669	0	0
Gpm6a	0.106124	0.82513	7.77519	2.95888	0	0
Msln	0.10012	0.694468	6.93639	2.79418	0	0
Pericyte-FB
Gene	mean exp (other cell types)	mean exp (target cell type)	foldChange	log2FoldChange	pval	padj
Gsn	2.8967	11.1583	3.85206	1.94563	0	0
Dcn	2.65793	8.72149	3.28131	1.71427	0	0
Fabp4	1.3853	4.32376	3.12118	1.64209	0	0
Clec3b	0.354854	1.08709	3.06347	1.61517	0	0
Sparcl1	0.427509	1.27576	2.98417	1.57733	0	0
Htra3	0.24539	0.679341	2.76842	1.46906	0	0
Mgp	1.44015	3.98466	2.76683	1.46824	0	0
Ltbp4	0.323778	0.87081	2.68953	1.42735	0	0
Gas1	0.226436	0.607637	2.68348	1.4241	0	0
Egr1	0.67305	1.772	2.63279	1.39659	0	0
Pericyte IFN+
Gene	mean exp (other cell types)	mean exp (target cell type)	foldChange	log2FoldChange	pval	padj
Rgs5	0.397651	4.41271	11.0969	3.47209	0	0
Acta2	0.673826	4.32424	6.41745	2.682	0	0
Tagln	0.516142	3.02925	5.86903	2.55312	0	0
Serpine2	0.163688	0.871848	5.32628	2.41313	0	0
Cald1	0.470058	2.33378	4.96488	2.31176	0	0
Prkg1	0.368765	1.78758	4.84748	2.27723	0	0
Tpm2	0.384118	1.79192	4.66502	2.22188	0	0
Igfbp7	1.15982	5.32906	4.59471	2.19997	0	0
Higd1b	0.125887	0.575233	4.56942	2.19201	0	0
Itga1	0.193245	0.882623	4.56737	2.19136	0	0
Pericyte quiescent
Gene	mean exp (other cell types)	mean exp (target cell type)	foldChange	log2FoldChange	pval	padj
Rgs5	0.329912	10.5143	31.8699	4.99412	0	0
Abcc9	0.123618	3.79378	30.6896	4.93968	0	0
Kcnj8	0.107189	2.65796	24.797	4.63209	0	0
Vtn	0.106665	1.76201	16.5192	4.04607	0	0
Colec11	0.11253	1.54679	13.7455	3.78089	0	0
Ndufa4l2	0.162831	2.09214	12.8486	3.68354	0	0
Cox4i2	0.128459	1.51523	11.7954	3.56015	0	0
Higd1b	0.11779	1.30353	11.0666	3.46814	0	0
Dlc1	0.398551	4.08178	10.2416	3.35636	0	0
Pdgfrb	0.140034	1.42144	10.1506	3.3435	0	0
SMC Ryr2+
Gene	mean exp (other cell types)	mean exp (target cell type)	foldChange	log2FoldChange	pval	padj
Kcnab1	0.134497	2.36423	17.5784	4.13573	0	0
Dgkb	0.134553	2.09523	15.5717	3.96086	0	0
Prkg1	0.377672	5.16604	13.6786	3.77385	0	0
Myh11	0.25755	3.39884	13.1968	3.72211	0	0
Ctnna3	0.367449	4.35591	11.8545	3.56736	0	0
Dmd	0.635186	7.01591	11.0454	3.46538	0	0
Kcnma1	0.107208	1.16557	10.872	3.44255	0	0
Samd4	0.250184	2.50711	10.0211	3.32496	0	0
Kalrn	0.16557	1.54667	9.34148	3.22365	0	0
Txndc11	0.148279	1.38281	9.32579	3.22123	0	0
SMC1
Gene	mean exp (other cell types)	mean exp (target cell type)	foldChange	log2FoldChange	pval	padj
Tagln	0.47631	17.2465	36.2085	5.17826	0	0
Acta2	0.643732	18.264	28.3721	4.8264	0	0
Myh11	0.240604	5.56578	23.1325	4.53185	0	0
Tpm2	0.368062	8.24369	22.3975	4.48527	0	0
Myl9	0.232109	5.11459	22.0353	4.46174	0	0
Mustn1	0.161878	2.26153	13.9706	3.80433	0	0
Dstn	0.426104	5.09982	11.9685	3.58117	0	0
Mylk	0.184497	2.04633	11.0914	3.47137	0	0
Tpm1	0.587149	5.47979	9.33287	3.22232	0	0
Cnn1	0.109427	1.02121	9.33232	3.22224	0	0
SMC2
Gene	mean exp (other cell types)	mean exp (target cell type)	foldChange	log2FoldChange	pval	padj
Myh11	0.138627	4.61667	33.3027	5.05757	0	0
Acta2	0.432949	10.6735	24.653	4.62369	0	0
Tagln	0.345646	7.56425	21.8844	4.45183	0	0
Myl9	0.161616	3.43599	21.2602	4.41008	0	0
Rgs5	0.298092	5.58499	18.7358	4.22773	0	0
Tpm2	0.269805	4.99309	18.5063	4.20994	0	0
Rasl11a	0.116392	2.09283	17.981	4.1684	0	0
Mylk	0.134472	2.21948	16.5052	4.04485	0	0
Mustn1	0.12494	1.7724	14.1861	3.82641	0	0
Rasd1	0.104748	1.32133	12.6143	3.65699	0	0

## Sheet: Supplementary Table 3
Supplementary Table 3. Xenium mouse panel 475 genes
gene name	probe type
0610005C13Rik	general
1110017D15Rik	general
2610528A11Rik	general
5330417C22Rik	general
5830411N06Rik	custom
6330403K07Rik	general
A330076H08Rik	general
AU021092	general
Aadat	general
Abca13	general
Abcb11	general
Acan	general
Ace2	general
Ackr2	custom
Ackr3	general
Acta2	custom
Actl6b	general
Actn3	general
Afp	custom
Ager	general
Aif1l	general
Aldh1b1	general
Alox5ap	general
Ambp	general
Amph	custom
Angpt2	general
Ankrd1	custom
Anxa2	general
Anxa8	general
Aplp1	general
Apoc2	general
Apoc4	general
Aqp1	general
Aqp3	general
Aqp4	general
Aqp5	general
Aqp7	general
Aqp8	custom
Areg	general
Arpp21	general
Asb9	general
Ascl1	general
Asgr1	custom
Aspn	general
Asprv1	general
Asz1	general
Atp6v0d2	general
Atp6v1b1	general
B4galnt2	general
Bgn	general
Bmp2	general
Bmp7	custom
Bmpr2	custom
Bst1	general
C3	general
C3ar1	custom
C5ar1	general
Calb1	general
Calcrl	general
Calm4	general
Calm5	general
Capns2	general
Car2	general
Car3	general
Cav1	general
Cavin2	general
Ccdc153	general
Ccdc80	general
Ccl12	general
Ccl21a	custom
Ccl9	general
Ccn3	general
Ccr2	custom
Ccr7	custom
Cd163l1	custom
Cd300lf	general
Cd36	general
Cd3d	general
Cd3e	custom
Cd4	custom
Cd40lg	custom
Cd44	custom
Cd5l	general
Cd69	custom
Cd8a	general
Cd9	custom
Cdh16	general
Cdh5	custom
Cdhr5	general
Cdkn2a	custom
Cdx1	general
Celf3	general
Cenpf	general
Cfh	general
Chgb	general
Chl1	general
Chodl	general
Clcnka	general
Clcnkb	general
Cldn11	general
Cldn2	general
Cldn3	general
Cldn4	general
Cldn7	general
Clec10a	custom
Clec14a	general
Clec4a3	general
Clec4f	general
Cndp2	general
Cnfn	general
Cnn1	general
Coch	general
Col17a1	general
Col2a1	general
Col8a1	general
Colec11	general
Comp	general
Cox8b	general
Cp	general
Cpa3	general
Cplx2	general
Cps1	custom
Crct1	general
Cryab	general
Csf3r	general
Cstdc4	general
Ctla2a	general
Ctla4	general
Ctse	general
Ctsg	general
Ctss	general
Cubn	general
Cux2	general
Cx3cr1	custom
Cxcl2	custom
Cxcr2	general
Cxcr6	custom
Cybb	general
Cyp11a1	general
Cyp4b1	general
Dao	general
Dbpht2	general
Dcdc2a	general
Dcpp2	general
Ddc	custom
Des	general
Dnase1l3	general
Dpt	general
Dsc3	general
Dynlrb2	general
Ecrg4	general
Emb	general
Eng	general
Epcam	general
Epsti1	general
Erbb2	custom
Etv1	general
F13a1	general
F3	general
Fam183b	general
Fam25c	general
Fbln5	general
Fcnb	general
Fech	general
Fibin	general
Fli1	custom
Fmo5	general
Folr2	general
Foxp3	custom
Fxyd1	general
Fxyd3	general
Fxyd4	general
Fxyd6	general
Gabrp	general
Gad1	general
Gamt	general
Gap43	general
Gatm	general
Gc	general
Gfap	general
Gjb4	general
Glul	custom
Gm13889	general
Gm94	general
Gng11	general
Gp2	general
Gpa33	general
Gpc3	custom
Gpihbp1	general
Gpx2	general
Gpx6	general
Gria2	general
Guca2b	general
Gzmb	custom
Hap1	general
Hc	general
Hemgn	general
Higd1b	general
Hmbs	general
Hmgcs2	general
Hnf1a	custom
Hnf4a	custom
Hp	general
Hpgd	general
Hpx	general
Hrc	general
Hrg	general
Hsd11b2	general
Hsd3b4	general
Htra3	general
Ifitm6	general
Igfbp6	general
Il12b	custom
Il17a	custom
Il17ra	custom
Il1b	custom
Il1r1	custom
Il1r2	general
Il23a	custom
Il23r	custom
Il2ra	custom
Il7r	custom
Insm1	general
Isca1	general
Isg15	custom
Isg20	general
Itga8	general
Itgam	custom
Ivl	general
Iyd	general
Kcna1	general
Kcnj1	general
Kcnj16	general
Kcnk1	custom
Kdr	general
Kl	general
Klra5	custom
Klra8	general
Kng2	general
Kras	custom
Krt13	general
Krt16	general
Krt19	general
Krt7	custom
Krt79	general
Krt8	general
Lamp3	general
Laptm5	general
Lce1m	general
Lck	custom
Ldhb	general
Lgals3	custom
Lhx2	general
Lipg	general
Lor	general
Lrp2	general
Lst1	general
Ltc4s	general
Lum	general
Ly6c2	custom
Ly6g6c	general
Ly6h	general
Lyve1	general
Mamdc2	general
Mapk10	general
Marco	general
Mb	custom
Mettl7a2	general
Mfap4	general
Mfap5	general
Mgat4c	general
Mgl2	custom
Mgll	general
Mlc1	general
Mmp25	custom
Mmp8	general
Mmp9	general
Mmrn1	general
Mpeg1	general
Mpo	general
Mrgpra2a	general
Ms4a6b	general
Ms4a6c	general
Ms4a7	general
Muc1	general
Mustn1	general
Myf6	general
Myh11	general
Myl9	general
Mylk	general
Mylk3	general
Myoz1	general
Myoz2	general
Myt1l	general
Nap1l5	general
Nbl1	general
Ncam1	custom
Ncf4	general
Ncr1	custom
Ndrg1	general
Ndufa4l2	general
Ndufs8	general
Neurod1	general
Nfe2l1	custom
Nkg7	custom
Nkx2-5	custom
Nnat	general
Notch2	custom
Nox4	general
Nrg1	custom
Nts	general
Nupr1	general
Oit1	general
Oit3	general
Omp	general
Onecut1	custom
Onecut2	custom
Osm	custom
Osmr	custom
Otor	general
Pax8	general
Pck1	general
Pcolce2	general
Pdgfra	custom
Pf4	general
Pgam2	general
Pglyrp1	general
Pi16	general
Plbd1	general
Pln	general
Plp1	general
Plvap	general
Pmp22	general
Pnmal2	general
Podxl	general
Postn	custom
Pou3f3	general
Ppargc1a	general
Ppbp	general
Ppp1r1a	general
Prap1	general
Prg2	general
Prnp	custom
Prom2	general
Prox1	general
Prss23	general
Prss3	general
Prx	general
Psmb8	general
Ptn	general
Ptprc	custom
Ptprn2	general
Pvalb	general
Pxdc1	custom
Pygm	general
Rab3b	general
Rac2	general
Rasd1	general
Rbp1	general
Rbp2	general
Rbp7	general
Reg3g	general
Retn	general
Retnla	general
Rgs5	general
Rhcg	general
Rhd	general
Rho	general
Riiad1	general
Rorc	custom
Rsad2	general
Runx1	custom
Runx2	general
S100a14	general
S100a4	general
Satb1	general
Sbsn	general
Scg2	general
Scg3	general
Scg5	general
Scgb3a2	general
Scin	general
Sct	general
Sdc1	general
Selenbp1	general
Serpina10	general
Serpina3n	general
Serpinb11	general
Serpinb5	general
Serpinf1	general
Sez6l	general
Sfrp1	general
Sfrp2	custom
Sfta2	general
Sftpd	general
Sh3gl3	custom
Siglech	custom
Slc10a1	general
Slc14a1	general
Slc14a2	general
Slc17a7	general
Slc22a6	general
Slc22a8	general
Slc25a37	general
Slc25a47	general
Slc27a2	general
Slc34a2	general
Slc4a1	general
Slc4a4	general
Slc5a1	general
Snap25	general
Sod3	general
Sostdc1	general
Sox17	general
Sox2	general
Sox9	general
Spp1	custom
Stfa2l1	general
Stmn1	general
Sypl2	general
Tagln	general
Tat	general
Tbx1	general
Tbx21	custom
Tcf15	general
Tcf7	custom
Tfcp2l1	general
Tff2	general
Thbs4	general
Them5	general
Tie1	general
Timd4	custom
Timp3	general
Timp4	general
Tm4sf20	general
Tm4sf4	general
Tmem100	general
Tmem147	general
Tmem212	general
Tmem213	general
Tmem59l	general
Tnf	custom
Tnfaip6	general
Tnnc1	general
Trdn	general
Trdv4	custom
Trem2	custom
Trgv2	custom
Trim29	general
Trp53	custom
Try10	general
Tspan8	general
Ttc36	general
Ttn	general
Tubb3	general
Ube2c	general
Ucma	general
Uox	general
Upk1a	general
Upk1b	general
Upk3a	general
Upk3b	general
Vcam1	custom
Vegfb	custom
Vsig4	custom
Vsnl1	general
Vsx2	general
Vwf	general
Wif1	general
Wnt3	general
Wnt5a	custom
Xcl1	custom
Xcr1	custom
Xirp2	custom
Zbtb46	custom

## Sheet: Supplementary Table 4
Supplementary Table 4. Spatial Day7 Top25 markers per cell type with simplified annotation
cell_type	gene	score	pval	log2fc
B_cells	Satb1	4.70045	3.41333e-06	1.45255
B_cells	Wif1	2.02603	0.0433261	1.8093
B_cells	Calm5	1.54355	0.123371	1.69115
B_cells	Gpx6	1.40323	0.161207	1.42764
B_cells	5330417C22Rik	1.30337	0.193088	2.01793
B_cells	Ctse	1.18781	0.235505	1.30483
B_cells	Coch	1.02214	0.30724	1.85798
B_cells	Ucma	0.850411	0.395528	1.33404
B_cells	Cd40lg	0.789102	0.430448	1.18505
B_cells	Slc10a1	0.740407	0.45942	1.076
B_cells	Xcl1	0.691508	0.489585	0.974614
B_cells	Col17a1	0.679187	0.497351	0.950339
B_cells	Dao	0.618214	0.536731	0.834728
B_cells	Prap1	0.583481	0.559849	1.27168
B_cells	Actl6b	0.531624	0.595236	1.10168
B_cells	Gpa33	0.497079	0.619364	0.998529
B_cells	Cenpf	0.489302	0.62485	0.189877
B_cells	Prg2	0.435132	0.663663	0.534767
B_cells	Prom2	0.376332	0.706838	0.686398
B_cells	Crct1	0.341879	0.732593	0.608342
B_cells	Aldh1b1	0.301269	0.76334	0.14572
B_cells	Trim29	0.289019	0.772692	0.332812
B_cells	Fcnb	0.273033	0.784946	0.463845
B_cells	Klra8	0.261014	0.794193	0.119294
B_cells	Lamp3	0.0948126	0.924503	0.101059
CM_Hypertrophic	Ankrd1	20.0164	4.05999e-59	19.4134
CM_Hypertrophic	Ttn	17.906	7.51036e-51	10.6523
CM_Hypertrophic	Xirp2	17.1659	8.11752e-48	3.90091
CM_Hypertrophic	Tnnc1	15.4459	4.73163e-41	11.4163
CM_Hypertrophic	Des	14.2505	2.39107e-36	4.74327
CM_Hypertrophic	Mb	13.2459	1.56655e-32	23.1373
CM_Hypertrophic	Cryab	12.5286	8.15431e-30	6.55033
CM_Hypertrophic	Myoz2	12.4858	1.21939e-29	5.76897
CM_Hypertrophic	Pln	11.5754	2.59474e-26	7.80258
CM_Hypertrophic	Pygm	11.3268	2.03883e-25	2.72588
CM_Hypertrophic	Trdn	10.9618	4.13551e-24	2.40513
CM_Hypertrophic	Mylk3	10.8288	1.18668e-23	2.73362
CM_Hypertrophic	Ldhb	10.0063	8.02988e-21	2.35533
CM_Hypertrophic	Hrc	9.80391	3.92456e-20	2.44926
CM_Hypertrophic	Nfe2l1	8.92645	2.91358e-17	1.85283
CM_Hypertrophic	Glul	8.3323	2.04641e-15	1.93725
CM_Hypertrophic	Fxyd1	8.31956	2.23293e-15	1.81155
CM_Hypertrophic	Cd36	8.28076	2.89402e-15	2.62191
CM_Hypertrophic	Pgam2	7.6415	2.26157e-13	1.65886
CM_Hypertrophic	Nkx2-5	7.11757	6.69252e-12	1.74655
CM_Hypertrophic	Prnp	6.9184	2.31623e-11	1.59641
CM_Hypertrophic	Vegfb	6.449	3.90164e-10	1.29816
CM_Hypertrophic	Ppargc1a	6.30772	8.89111e-10	1.54774
CM_Hypertrophic	Isca1	6.23419	1.35534e-09	1.20145
CM_Hypertrophic	Cp	6.10294	2.86423e-09	1.44011
CM_Dedifferentiating	Cenpf	10.2087	6.93372e-18	5.17683
CM_Dedifferentiating	Mb	8.1414	4.52527e-13	16.0959
CM_Dedifferentiating	Pln	7.02473	1.45141e-10	4.27178
CM_Dedifferentiating	Cox8b	6.71937	6.87804e-10	1.87192
CM_Dedifferentiating	Ldhb	6.52954	1.74134e-09	2.27937
CM_Dedifferentiating	Cryab	6.43256	2.79995e-09	3.95362
CM_Dedifferentiating	Tnnc1	6.35509	4.06487e-09	5.02845
CM_Dedifferentiating	Hrc	5.31502	5.11343e-07	1.76681
CM_Dedifferentiating	Myoz2	4.78992	4.89322e-06	2.06359
CM_Dedifferentiating	Pygm	4.54509	1.33398e-05	1.20656
CM_Dedifferentiating	Ube2c	4.34532	2.97816e-05	3.93038
CM_Dedifferentiating	Mylk3	4.13445	6.68299e-05	1.29214
CM_Dedifferentiating	Vegfb	3.56316	0.0005303	1.12525
CM_Dedifferentiating	Des	3.34569	0.00110154	1.15739
CM_Dedifferentiating	Stmn1	2.99323	0.00336676	1.94664
CM_Dedifferentiating	Pgam2	2.19553	0.0300833	0.662714
CM_Dedifferentiating	Ndufa4l2	2.13831	0.034558	0.685388
CM_Dedifferentiating	Cd36	2.12918	0.035312	0.77778
CM_Dedifferentiating	Ttn	2.09808	0.0380091	0.999965
CM_Dedifferentiating	Isca1	1.71942	0.0881623	0.497763
CM_Dedifferentiating	Trdn	1.67702	0.0961709	0.395525
CM_Dedifferentiating	Ndufs8	1.46021	0.146886	0.409199
CM_Dedifferentiating	Nkx2-5	1.38119	0.16983	0.472222
CM_Dedifferentiating	Rorc	1.37897	0.170515	0.647643
CM_Dedifferentiating	Xirp2	1.22308	0.223732	0.387175
CM_General1	Ttn	78.9506	0	12.4945
CM_General1	Pln	59.0162	0	10.7427
CM_General1	Mylk3	57.8829	0	4.67943
CM_General1	Ppargc1a	54.5941	0	4.5245
CM_General1	Tnnc1	52.6667	0	9.3893
CM_General1	Hrc	51.4353	0	3.94914
CM_General1	Mb	51.1286	0	23.0961
CM_General1	Pygm	50.7194	0	3.50634
CM_General1	Cryab	48.7789	0	6.28045
CM_General1	Myoz2	47.6483	0	4.85208
CM_General1	Trdn	46.9921	0	2.96214
CM_General1	Cd36	44.3867	0	3.83998
CM_General1	Fxyd1	44.0634	0	3.00219
CM_General1	Ldhb	42.9676	0	3.36259
CM_General1	Glul	40.9004	0	2.68134
CM_General1	Ankrd1	40.5794	0	6.47296
CM_General1	Nkx2-5	40.4699	3.55124e-307	2.9998
CM_General1	Des	40.0383	1.79637e-305	2.76244
CM_General1	Vegfb	32.1649	1.29532e-206	1.9274
CM_General1	Prox1	31.0087	5.23521e-192	2.94571
CM_General1	Pgam2	28.6573	2.42966e-167	1.84008
CM_General1	Isca1	27.9124	1.66612e-159	1.68361
CM_General1	Cp	27.1365	5.5134e-151	2.08941
CM_General1	Prnp	27.1301	1.03624e-151	1.67527
CM_General1	Xirp2	26.4266	5.12831e-144	1.96693
CM_General2	Mb	43.1643	0	17.0296
CM_General2	Tnnc1	35.5701	6.48922e-250	5.31195
CM_General2	Cryab	35.5681	5.20625e-249	3.99634
CM_General2	Ldhb	32.472	7.15961e-211	2.29011
CM_General2	Pln	29.4264	8.8436e-178	3.96355
CM_General2	Myoz2	27.8143	2.05133e-159	2.34757
CM_General2	Des	24.183	9.77793e-123	1.54334
CM_General2	Vegfb	23.5506	1.66267e-116	1.34532
CM_General2	Cox8b	23.1793	5.59567e-113	1.43066
CM_General2	Hrc	22.8395	1.44612e-110	1.43261
CM_General2	Pygm	21.5824	2.27908e-99	1.24869
CM_General2	Ndufa4l2	19.3817	7.88159e-81	1.12417
CM_General2	Pgam2	19.3358	2.02131e-80	1.207
CM_General2	Cd36	17.7043	2.57955e-68	1.35759
CM_General2	Ndufs8	16.949	9.91211e-63	1.01642
CM_General2	Isca1	16.69	5.60351e-61	0.934719
CM_General2	Trdn	14.0112	6.88882e-44	0.750921
CM_General2	Mylk3	11.0384	4.49584e-28	0.666633
CM_General2	Ttn	9.49709	2.82115e-21	0.953331
CM_General2	Fech	7.73106	1.26347e-14	0.465561
CM_General2	Nfe2l1	7.68788	1.7626e-14	0.414477
CM_General2	Nkx2-5	6.97312	3.43603e-12	0.433918
CM_General2	Aldh1b1	6.86151	7.68204e-12	1.2938
CM_General2	Tmem147	5.46724	4.78025e-08	0.502775
CM_General2	Xirp2	5.13158	2.96471e-07	0.333345
DC_CCR7	Ccr7	16.4706	1.06852e-31	10.4481
DC_CCR7	Il12b	3.24426	0.0015525	6.0183
DC_CCR7	Mmp25	2.92928	0.00411732	5.77995
DC_CCR7	Ptprc	2.12275	0.0359701	1.33075
DC_CCR7	Epsti1	2.10316	0.0376889	2.32962
DC_CCR7	Psmb8	2.01858	0.0459111	1.40803
DC_CCR7	Gpihbp1	2.01104	0.0467133	0.845009
DC_CCR7	2610528A11Rik	1.97066	0.0512299	5.1885
DC_CCR7	Cd69	1.91817	0.0576337	4.24229
DC_CCR7	Il7r	1.83704	0.0688524	2.84551
DC_CCR7	Tcf7	1.78685	0.0766651	3.96659
DC_CCR7	Epcam	1.77545	0.0785363	3.03405
DC_CCR7	Ctsg	1.70188	0.0915514	5.27422
DC_CCR7	Zbtb46	1.68534	0.0946912	0.879756
DC_CCR7	S100a4	1.67579	0.0965597	1.71525
DC_CCR7	B4galnt2	1.67052	0.0976085	4.5218
DC_CCR7	Cox8b	1.5448	0.125199	0.545823
DC_CCR7	Il1b	1.5048	0.135179	1.75889
DC_CCR7	Runx2	1.40243	0.163544	1.40222
DC_CCR7	Sfta2	1.37056	0.173252	4.84337
DC_CCR7	Aif1l	1.36099	0.176247	2.55599
DC_CCR7	Ctss	1.35338	0.17865	0.929718
DC_CCR7	Mgll	1.28131	0.202711	0.400407
DC_CCR7	Laptm5	1.27878	0.203606	0.867387
DC_CCR7	Gzmb	1.25585	0.211781	3.12245
cDC1	Psmb8	4.09675	0.000156633	3.65147
cDC1	Zbtb46	3.96952	0.000235054	3.15188
cDC1	Xcr1	2.544	0.0141627	6.06872
cDC1	Cdh5	1.71388	0.092851	0.767083
cDC1	Plbd1	1.55476	0.126426	1.10199
cDC1	Gatm	1.19902	0.236279	1.66553
cDC1	Podxl	1.16734	0.248696	0.469277
cDC1	Cldn11	0.977515	0.33311	1.68334
cDC1	Aqp1	0.964498	0.339505	0.410999
cDC1	Myoz1	0.930603	0.35662	3.86366
cDC1	Dnase1l3	0.884949	0.380504	3.13365
cDC1	Rab3b	0.850257	0.399315	2.75288
cDC1	Chl1	0.820385	0.415961	0.920345
cDC1	Lhx2	0.815557	0.418698	2.45172
cDC1	Acan	0.808214	0.42287	2.39558
cDC1	Kdr	0.700112	0.487155	0.316958
cDC1	Myf6	0.693256	0.491419	1.71585
cDC1	Clec14a	0.560945	0.577385	0.513439
cDC1	Sypl2	0.556368	0.580487	1.18137
cDC1	Isca1	0.394631	0.694822	0.184552
cDC1	Ndufs8	0.38664	0.70069	0.181693
cDC1	Ctla2a	0.365105	0.716598	0.291496
cDC1	Cav1	0.303828	0.762538	0.117219
cDC1	Ube2c	0.295466	0.768883	0.509958
cDC1	Itga8	0.231613	0.8178	0.383815
cDC2b/moDC	Clec10a	8.9501	1.25079e-17	3.61256
cDC2b/moDC	Mgl2	8.43986	5.56964e-16	3.97677
cDC2b/moDC	Ptprc	7.32151	1.29991e-12	2.20464
cDC2b/moDC	Ctss	6.48993	2.4577e-10	1.80423
cDC2b/moDC	Laptm5	6.20381	1.33964e-09	1.79598
cDC2b/moDC	Plbd1	5.73081	1.93846e-08	1.96668
cDC2b/moDC	Alox5ap	5.54498	5.25069e-08	1.69582
cDC2b/moDC	Psmb8	4.82256	1.99836e-06	1.84743
cDC2b/moDC	Cybb	4.42978	1.20948e-05	1.62435
cDC2b/moDC	F13a1	4.35523	1.67396e-05	1.19095
cDC2b/moDC	Runx1	4.31986	1.95746e-05	1.4738
cDC2b/moDC	Ccl9	3.96153	8.75789e-05	1.20962
cDC2b/moDC	Ms4a6c	3.93344	9.82092e-05	1.497
cDC2b/moDC	Ncf4	3.83227	0.000146761	1.42156
cDC2b/moDC	Mpeg1	3.76595	0.000190149	1.80995
cDC2b/moDC	Zbtb46	3.68742	0.000256613	1.05015
cDC2b/moDC	Itgam	3.56994	0.000399143	1.53515
cDC2b/moDC	Gatm	3.56852	0.000401231	1.85615
cDC2b/moDC	Rsad2	3.55355	0.000423696	0.929638
cDC2b/moDC	Clec4a3	3.4192	0.000690449	1.48153
cDC2b/moDC	Cstdc4	3.2891	0.00109181	2.62736
cDC2b/moDC	Cx3cr1	3.14594	0.00177588	1.83846
cDC2b/moDC	Rac2	3.12244	0.00192006	1.67668
cDC2b/moDC	S100a4	3.1089	0.00200592	1.31155
cDC2b/moDC	Xcr1	2.88199	0.00416012	3.97004
pDC	Chl1	4.38708	8.13959e-05	3.77761
pDC	Siglech	3.99681	0.000268439	5.21857
pDC	Tie1	2.33507	0.0246308	1.17142
pDC	Calm4	2.30268	0.0265781	5.52689
pDC	Runx2	2.0296	0.0490829	2.9255
pDC	Podxl	2.01096	0.0510825	0.936501
pDC	Ly6c2	1.4718	0.148872	0.687921
pDC	Tmem147	1.45009	0.154815	1.07968
pDC	Sct	0.986528	0.329804	6.23238
pDC	Cdh5	0.965892	0.33988	0.414169
pDC	Gm94	0.902709	0.372083	3.37847
pDC	Aadat	0.863797	0.392847	2.89235
pDC	Ctse	0.854814	0.397743	2.80008
pDC	Cavin2	0.82951	0.411717	0.330191
pDC	Aqp7	0.827571	0.412809	0.519401
pDC	Ecrg4	0.800941	0.427895	2.34376
pDC	Gpx2	0.785981	0.436507	2.23891
pDC	Serpinb5	0.73959	0.463864	1.95502
pDC	Upk1a	0.738092	0.464764	1.94673
pDC	Vsig4	0.732048	0.468402	1.91402
pDC	Ackr2	0.688696	0.494986	1.69663
pDC	Kdr	0.678983	0.501047	0.34625
pDC	Cd4	0.649798	0.519533	1.52602
pDC	Scg2	0.604938	0.548633	1.3512
pDC	Hap1	0.549578	0.58566	1.161
EC_capillary	Cdh5	46.8764	0	2.53425
EC_capillary	Cav1	41.8776	0	2.43426
EC_capillary	Podxl	41.2601	0	2.40439
EC_capillary	Gpihbp1	41.0289	0	2.72482
EC_capillary	Kdr	39.6711	7.43811e-303	2.35625
EC_capillary	Aqp1	39.4828	2.75145e-299	2.93188
EC_capillary	Mgll	39.4575	4.35622e-300	2.23481
EC_capillary	Tie1	38.4634	1.33192e-286	2.37503
EC_capillary	Ly6c2	33.2182	6.26508e-221	2.04586
EC_capillary	Aqp7	29.5309	2.00818e-177	2.43513
EC_capillary	Cavin2	29.2005	7.31462e-175	1.63305
EC_capillary	Eng	27.8986	3.47667e-161	1.5927
EC_capillary	Timp4	25.2792	6.13928e-133	2.79067
EC_capillary	Rsad2	22.4478	9.80033e-107	2.05692
EC_capillary	Cyp4b1	20.4281	2.44035e-89	2.17114
EC_capillary	Cd36	20.1326	8.65519e-88	1.36626
EC_capillary	Clec14a	18.2638	2.06761e-72	1.80723
EC_capillary	Fli1	18.0162	1.25822e-70	1.37712
EC_capillary	Tcf15	17.8103	6.1346e-69	2.38759
EC_capillary	Gng11	16.7433	1.75014e-61	1.30115
EC_capillary	Zbtb46	15.8868	1.36508e-55	1.67198
EC_capillary	Calcrl	14.1367	1.15514e-44	1.09222
EC_capillary	Ndrg1	12.5385	1.28374e-35	1.08768
EC_capillary	Ctla2a	12.5107	1.85207e-35	1.31718
EC_capillary	Sox17	12.3257	1.90301e-34	1.81384
Erythrocyte	Angpt2	2.02565	0.0656247	3.22559
Erythrocyte	Scg3	0.865418	0.403777	2.94212
Erythrocyte	Sox17	0.572109	0.577803	1.25696
Erythrocyte	Mettl7a2	0.491097	0.632212	1.00224
Erythrocyte	C3ar1	0.251839	0.805422	0.432839
Erythrocyte	Ctla2a	0.143843	0.888009	0.232199
Erythrocyte	Hrc	0.0956974	0.925337	0.0713226
Erythrocyte	Clec14a	0.0751649	0.941321	0.116987
Erythrocyte	Fbln5	-0.0503468	0.960673	-0.073724
Erythrocyte	Nkx2-5	-0.204828	0.841133	-0.166678
Erythrocyte	Isca1	-0.269502	0.792115	-0.209258
Erythrocyte	Tie1	-0.521343	0.611602	-0.52536
Erythrocyte	Gpihbp1	-0.521637	0.611393	-0.3984
Erythrocyte	Aqp7	-1.05591	0.311747	-1.10009
Erythrocyte	Aspn	-1.19288	0.255852	-0.947882
Erythrocyte	Ppargc1a	-1.28774	0.222054	-1.34348
Erythrocyte	Pgam2	-1.29012	0.22125	-1.00671
Erythrocyte	Ttn	-1.35156	0.20135	-1.45835
Erythrocyte	Prnp	-1.71843	0.111292	-1.24847
Erythrocyte	Cnfn	-1.73211	0.0832645	-16.7385
Erythrocyte	Cldn3	-2.12146	0.0338924	-17.7385
Erythrocyte	Ttc36	-2.23623	0.0253446	-17.4755
Erythrocyte	Fam25c	-2.23623	0.0253446	-17.4755
Erythrocyte	Apoc4	-2.33352	0.0196279	-17.961
Erythrocyte	Cox8b	-2.76058	0.0171888	-2.07039
FB_Saa3	Klra8	3.22624	0.0020629	3.24218
FB_Saa3	Clec4f	2.75549	0.00781807	6.25962
FB_Saa3	Kcnj16	2.00179	0.0499918	5.35223
FB_Saa3	Xcl1	1.99072	0.0512303	5.07367
FB_Saa3	Htra3	1.97241	0.0533212	1.17621
FB_Saa3	Satb1	1.90297	0.0620051	1.69863
FB_Saa3	Hmgcs2	1.76323	0.0831194	1.73335
FB_Saa3	Tbx21	1.6981	0.094848	4.8069
FB_Saa3	Pdgfra	1.58661	0.11802	0.921499
FB_Saa3	Gfap	1.56762	0.122408	3.20983
FB_Saa3	Rsad2	1.56083	0.123991	1.04428
FB_Saa3	Sfrp1	1.53419	0.130397	0.954355
FB_Saa3	Sypl2	1.45742	0.150388	2.56143
FB_Saa3	Hemgn	1.28508	0.203869	3.35741
FB_Saa3	Isg15	1.28247	0.204761	0.927248
FB_Saa3	Krt16	1.24908	0.216652	3.76366
FB_Saa3	Atp6v1b1	1.2328	0.22262	2.9028
FB_Saa3	Cdh5	1.2028	0.233916	0.457209
FB_Saa3	Vcam1	1.18118	0.242335	0.917724
FB_Saa3	Lum	1.17959	0.242952	0.587562
FB_Saa3	Calb1	1.13902	0.259372	2.33158
FB_Saa3	Cav1	1.0799	0.284638	0.454156
FB_Saa3	Slc25a37	1.04098	0.302197	0.863825
FB_Saa3	Pxdc1	1.03155	0.306557	1.13348
FB_Saa3	Gpihbp1	0.989335	0.326593	0.479995
Fibroblasts	Bgn	51.4104	0	5.10187
Fibroblasts	Htra3	46.2246	0	4.93679
Fibroblasts	Pdgfra	45.9662	0	4.40041
Fibroblasts	Lum	44.8587	0	4.37011
Fibroblasts	Cfh	44.1971	0	3.41742
Fibroblasts	Ccdc80	39.9702	3.06977e-299	3.5383
Fibroblasts	Dpt	39.3803	3.43321e-291	3.81643
Fibroblasts	Postn	37.335	5.93484e-265	6.85882
Fibroblasts	Mfap5	36.7111	1.57886e-257	4.54737
Fibroblasts	Mfap4	35.9435	3.69289e-248	4.78564
Fibroblasts	Serpinf1	34.9265	3.20975e-236	4.02754
Fibroblasts	Pi16	33.8583	2.0335e-223	4.75005
Fibroblasts	Aspn	31.8887	3.91997e-201	3.47424
Fibroblasts	Sfrp1	29.1579	4.41803e-171	3.82923
Fibroblasts	Anxa2	26.9107	1.96271e-148	2.33963
Fibroblasts	C3	26.8462	3.80129e-148	3.46721
Fibroblasts	Il1r1	26.1506	1.42274e-140	2.64545
Fibroblasts	Sfrp2	26.1296	6.48729e-140	5.08118
Fibroblasts	Nupr1	25.2383	1.15813e-131	3.11942
Fibroblasts	Rbp1	25.1891	3.30932e-131	2.8301
Fibroblasts	Pcolce2	24.7809	2.97753e-127	2.86906
Fibroblasts	Pmp22	24.5553	3.31331e-125	2.65901
Fibroblasts	Fibin	24.1098	7.67e-121	3.57624
Fibroblasts	Sod3	23.2768	2.07103e-113	2.535
Fibroblasts	Igfbp6	22.6513	6.80503e-108	2.98901
Fibrocytes	Htra3	5.68948	2.91312e-08	1.56772
Fibrocytes	Pi16	3.15609	0.00175334	1.11507
Fibrocytes	Cstdc4	3.13783	0.00186446	2.80262
Fibrocytes	Pdgfra	3.02953	0.00265115	0.802077
Fibrocytes	Prg2	2.75435	0.00622634	3.44175
Fibrocytes	Ppbp	2.74443	0.00641331	3.47224
Fibrocytes	Marco	2.57731	0.0104167	3.1127
Fibrocytes	Hmgcs2	2.51917	0.0122594	1.2641
Fibrocytes	Cd5l	2.43332	0.0155231	3.50998
Fibrocytes	Insm1	2.34439	0.0196843	2.49216
Fibrocytes	Pcolce2	2.2651	0.0241837	0.765197
Fibrocytes	Isg15	2.21085	0.0277624	0.806734
Fibrocytes	Stfa2l1	2.16497	0.0311481	3.03989
Fibrocytes	Col2a1	2.01844	0.044403	4.23349
Fibrocytes	Lum	1.95746	0.0511675	0.495368
Fibrocytes	Asprv1	1.91248	0.0567295	2.75214
Fibrocytes	Runx2	1.75222	0.0807089	1.07628
Fibrocytes	Acan	1.72472	0.0855647	2.11534
Fibrocytes	Xcr1	1.69624	0.0908379	2.69567
Fibrocytes	Ccdc80	1.66447	0.0970067	0.440697
Fibrocytes	Ambp	1.5803	0.115049	2.24057
Fibrocytes	Il23a	1.56223	0.119242	1.28232
Fibrocytes	Calm4	1.55713	0.120452	2.16451
Fibrocytes	Onecut1	1.52237	0.128928	2.05744
Fibrocytes	Rsad2	1.51716	0.130225	0.460668
ILC2	Il2ra	8.65025	2.99218e-13	5.74044
ILC2	Trdv4	5.19596	1.40384e-06	5.41141
ILC2	Il7r	3.48474	0.000785273	4.59834
ILC2	Cd69	1.95433	0.0539879	4.66303
ILC2	Cd163l1	1.92737	0.0573121	4.25449
ILC2	Cxcr6	1.86876	0.0651398	3.63412
ILC2	Emb	1.72458	0.0882772	2.37227
ILC2	Nap1l5	1.69301	0.0941545	2.59756
ILC2	Xcl1	1.64762	0.103165	4.08174
ILC2	Rab3b	1.60763	0.111666	3.61722
ILC2	Bmp7	1.60036	0.11327	3.54672
ILC2	Gad1	1.57129	0.119872	3.29476
ILC2	Klra5	1.53465	0.128619	1.62874
ILC2	Prx	1.32236	0.189633	2.04626
ILC2	Foxp3	1.23666	0.219655	2.95323
ILC2	Tnf	1.07756	0.284311	2.05825
ILC2	Pou3f3	1.06878	0.288225	2.02162
ILC2	Lck	1.06429	0.290241	2.00364
ILC2	Ube2c	1.05538	0.294268	1.34616
ILC2	Upk1a	1.03781	0.302333	1.90023
ILC2	Tm4sf4	1.02456	0.308507	1.85116
ILC2	Calb1	1.00908	0.315829	1.79594
ILC2	Sostdc1	0.906674	0.367171	3.43157
ILC2	Pvalb	0.903581	0.3688	3.38424
ILC2	Krt79	0.860038	0.392214	2.84621
MAIT-like	Cd163l1	4.10385	0.000740501	8.11766
MAIT-like	Trgv2	2.52146	0.0219604	6.36998
MAIT-like	Il23r	2.01174	0.0603738	5.89715
MAIT-like	Il7r	1.98562	0.0634472	5.16353
MAIT-like	Rorc	1.89426	0.0753282	2.56405
MAIT-like	Cxcr6	1.6641	0.114414	6.70266
MAIT-like	Il2ra	1.61393	0.124947	4.18028
MAIT-like	Emb	1.59165	0.129884	3.90172
MAIT-like	Rac2	1.56457	0.136105	3.6219
MAIT-like	Epsti1	1.48614	0.155548	3.02348
MAIT-like	S100a4	1.47247	0.159159	2.78117
MAIT-like	Laptm5	1.40397	0.178323	1.81871
MAIT-like	Il17ra	1.39136	0.182054	2.5227
MAIT-like	Mmp25	1.35843	0.19208	6.55129
MAIT-like	5830411N06Rik	1.25982	0.224753	3.69693
MAIT-like	Rbp1	1.10193	0.285841	1.58302
MAIT-like	Kdr	1.04443	0.310892	0.768469
MAIT-like	Sox17	1.02625	0.319148	1.81388
MAIT-like	Cyp4b1	1.01012	0.326589	1.2126
MAIT-like	Ptprc	0.989347	0.336357	1.33081
MAIT-like	Slc10a1	0.963246	0.348926	4.80518
MAIT-like	Cd3d	0.962584	0.349249	4.77962
MAIT-like	Hpx	0.957995	0.351492	4.61233
MAIT-like	Gm94	0.957338	0.351813	4.58993
MAIT-like	Asprv1	0.954713	0.353102	4.50367
Macrophages	Ctss	39.7396	5.05806e-258	6.08218
Macrophages	F13a1	35.4562	3.91856e-216	6.30047
Macrophages	Laptm5	34.4528	1.27123e-206	5.18537
Macrophages	Ptprc	32.0042	1.41307e-183	4.60114
Macrophages	Ccl9	29.1775	2.17359e-157	5.41435
Macrophages	Alox5ap	29.1659	2.51675e-157	4.86751
Macrophages	Ms4a6c	27.538	8.78004e-143	5.14551
Macrophages	Folr2	26.3328	2.85488e-132	5.25889
Macrophages	Mpeg1	26.2598	1.17577e-131	5.15564
Macrophages	Itgam	26.0749	4.42789e-130	5.16463
Macrophages	C3ar1	24.9425	1.63898e-120	4.4183
Macrophages	Cybb	24.8461	1.12232e-119	4.97946
Macrophages	Ms4a7	24.51	7.579e-117	5.48157
Macrophages	Pf4	23.6004	2.04829e-109	4.82896
Macrophages	Ncf4	22.4567	2.32986e-100	3.65328
Macrophages	Ms4a6b	21.5178	5.7596e-93	4.86223
Macrophages	C5ar1	21.273	4.26715e-91	4.89647
Macrophages	Clec10a	20.3966	1.45281e-84	4.16912
Macrophages	Clec4a3	20.3163	6.29686e-84	4.66005
Macrophages	Trem2	19.8595	1.47079e-80	5.02936
Macrophages	Cfh	19.773	1.2677e-80	1.8102
Macrophages	Runx1	19.6252	5.01585e-79	3.00599
Macrophages	Epsti1	19.4085	2.48115e-77	4.25158
Macrophages	Lyve1	18.7723	8.15807e-73	4.4027
Macrophages	Ltc4s	18.1138	2.94569e-68	4.47128
Mast_cells	Cpa3	5.41727	5.6629e-07	10.7498
Mast_cells	Cyp11a1	3.79537	0.000277408	8.7986
Mast_cells	Bmpr2	2.11886	0.0370435	0.859562
Mast_cells	Cndp2	1.83822	0.0695559	1.24525
Mast_cells	Calb1	1.74372	0.0848629	2.82858
Mast_cells	Hpgd	1.67945	0.0967754	2.19393
Mast_cells	Psmb8	1.5993	0.113499	1.29656
Mast_cells	Aqp3	1.59855	0.113674	3.52962
Mast_cells	Ccdc80	1.54403	0.126324	0.779799
Mast_cells	Klra5	1.53465	0.128619	1.62874
Mast_cells	Upk1b	1.51294	0.134041	3.08706
Mast_cells	Ncr1	1.49856	0.137733	2.80828
Mast_cells	Il23r	1.48225	0.142013	2.71816
Mast_cells	Gfap	1.47315	0.144443	2.67041
Mast_cells	C3	1.4685	0.1457	1.84854
Mast_cells	Tnf	1.45199	0.150228	3.09399
Mast_cells	Krt19	1.45081	0.150533	2.07398
Mast_cells	Colec11	1.42357	0.158263	1.06522
Mast_cells	Aqp1	1.40816	0.16276	0.732026
Mast_cells	Tmem147	1.40452	0.163839	0.909238
Mast_cells	Hnf4a	1.3519	0.180035	4.34692
Mast_cells	Cd8a	1.32973	0.187205	3.95434
Mast_cells	Emb	1.31939	0.190614	1.52951
Mast_cells	Sh3gl3	1.31133	0.193312	2.01003
Mast_cells	Fli1	1.29773	0.19791	0.567671
NK	Ncr1	9.12568	1.83496e-15	7.83408
NK	Nkg7	8.06268	5.82798e-13	8.36432
NK	Tbx21	4.22541	4.62644e-05	6.64155
NK	Xcl1	2.61889	0.00993984	4.88792
NK	Myoz1	1.6519	0.101125	4.22735
NK	Il17a	1.63467	0.104692	2.39678
NK	Gzmb	1.60201	0.111738	3.61541
NK	Rac2	1.54135	0.125812	1.53704
NK	Cxcr6	1.44783	0.150227	3.08843
NK	Lck	1.43835	0.152893	2.8299
NK	Slc4a4	1.35405	0.178204	0.661354
NK	Clcnka	1.31756	0.190119	3.80653
NK	Myf6	1.31074	0.192403	2.0188
NK	Epsti1	1.30502	0.194337	1.31391
NK	Fxyd3	1.26632	0.207808	3.22115
NK	Cd69	1.24713	0.214737	3.05106
NK	Cldn7	1.21513	0.22666	2.80569
NK	Vsnl1	1.2119	0.227887	2.78329
NK	Trp53	1.14243	0.255498	0.600699
NK	Scgb3a2	1.12872	0.261226	2.29718
NK	Sypl2	1.11403	0.267447	1.47897
NK	Clcnkb	1.08761	0.278902	1.42005
NK	Otor	1.07111	0.28623	2.03631
NK	Trgv2	1.0711	0.286235	2.03631
NK	Satb1	1.04193	0.299488	0.570348
Not_annotated	Il1b	10.7461	2.30411e-25	6.22325
Not_annotated	Ptprc	7.59105	8.08625e-14	1.71115
Not_annotated	Retnla	7.57338	9.37069e-14	6.89887
Not_annotated	Ctss	7.41555	2.83416e-13	1.60428
Not_annotated	Ccl9	7.16615	1.63605e-12	1.93006
Not_annotated	Thbs4	6.98547	5.68028e-12	6.5898
Not_annotated	Mmp9	6.93911	7.75587e-12	6.49993
Not_annotated	Ccr2	6.88796	1.08141e-11	2.37087
Not_annotated	Alox5ap	6.84917	1.39253e-11	1.64622
Not_annotated	Clec10a	6.09806	1.61403e-09	2.29612
Not_annotated	Itgam	5.99127	3.03936e-09	1.85539
Not_annotated	Cybb	5.98507	3.14358e-09	1.64171
Not_annotated	Laptm5	5.66053	2.0372e-08	1.27658
Not_annotated	Ncf4	5.51073	4.69119e-08	1.3736
Not_annotated	F13a1	5.49778	5.03331e-08	1.37471
Not_annotated	Mgl2	5.36839	1.01792e-07	1.82869
Not_annotated	C5ar1	4.49095	8.03331e-06	1.48517
Not_annotated	Lyve1	4.07839	4.94417e-05	1.35236
Not_annotated	Clec4a3	4.01009	6.5802e-05	1.27594
Not_annotated	Pf4	4.00635	6.6835e-05	1.15391
Not_annotated	Il7r	3.97536	7.60154e-05	1.984
Not_annotated	Rac2	3.95214	8.36757e-05	1.57851
Not_annotated	Folr2	3.78417	0.000164616	1.14225
Not_annotated	Ms4a6c	3.77638	0.000169792	1.15153
Not_annotated	Csf3r	3.75245	0.00018662	1.6426
Neutrophil	Rsad2	7.67037	2.88382e-13	2.2906
Neutrophil	Cdh5	4.83309	2.21376e-06	0.955719
Neutrophil	Mgll	4.71842	3.75259e-06	0.959007
Neutrophil	Kdr	4.63179	5.55294e-06	1.01026
Neutrophil	Tnf	4.43469	1.33036e-05	4.18904
Neutrophil	Tie1	4.36487	1.78876e-05	0.923909
Neutrophil	Cav1	4.19336	3.68327e-05	0.81004
Neutrophil	Gpihbp1	4.16192	4.19997e-05	0.948568
Neutrophil	Isg15	4.13698	4.65995e-05	1.53168
Neutrophil	Cstdc4	3.83399	0.000156046	3.4076
Neutrophil	Pglyrp1	3.49484	0.000551958	3.54475
Neutrophil	Il23a	3.47098	0.000601032	2.72145
Neutrophil	Podxl	3.46826	0.000605711	0.708803
Neutrophil	Eng	2.92136	0.00376719	0.626988
Neutrophil	Aqp7	2.89157	0.00413305	0.819896
Neutrophil	Isg20	2.57502	0.010541	2.72394
Neutrophil	Ly6c2	2.50172	0.0129248	0.508621
Neutrophil	Aqp1	2.48208	0.0136406	0.521153
Neutrophil	Aqp8	2.45251	0.0148015	2.82148
Neutrophil	Asprv1	2.42736	0.0158457	3.4576
Neutrophil	Cxcr2	2.40388	0.016878	3.3262
Neutrophil	Cavin2	2.36519	0.0186963	0.441665
Neutrophil	Lipg	2.1273	0.0342772	4.19031
Neutrophil	Cxcl2	1.91254	0.0568311	2.16366
Neutrophil	Wif1	1.86721	0.0629262	2.75644
Pericytes	Rgs5	53.3845	0	6.45477
Pericytes	Colec11	32.4058	3.72585e-179	5.19445
Pericytes	Higd1b	20.5632	6.37468e-84	5.32019
Pericytes	Aspn	18.9418	3.68788e-73	1.95663
Pericytes	Mylk	12.6797	2.40732e-35	1.78575
Pericytes	Gm13889	12.1268	1.63919e-32	3.0927
Pericytes	Sod3	11.0895	1.15745e-27	1.63707
Pericytes	Gng11	10.0744	3.02769e-23	1.26281
Pericytes	Ace2	9.67999	1.33515e-21	3.96
Pericytes	Ndufa4l2	8.05221	1.44933e-15	0.687335
Pericytes	Itga8	7.20464	8.6815e-13	2.2048
Pericytes	Cd4	5.97004	2.88145e-09	2.49754
Pericytes	Amph	5.61416	2.30136e-08	2.35248
Pericytes	Il2ra	5.42598	6.5618e-08	1.73482
Pericytes	Car2	4.78009	1.90478e-06	3.28944
Pericytes	Aplp1	4.77777	1.92385e-06	2.14142
Pericytes	Timp3	4.76705	2.01682e-06	0.460212
Pericytes	Gpc3	4.61992	4.10724e-06	1.3478
Pericytes	Etv1	4.56943	5.22682e-06	0.895791
Pericytes	Mamdc2	4.40493	1.12204e-05	1.25806
Pericytes	Nap1l5	3.58811	0.000342349	1.55596
Pericytes	Gamt	3.55325	0.000390623	1.36711
Pericytes	Osmr	3.43969	0.000595408	0.486266
Pericytes	Hap1	3.38836	0.000718518	1.16849
Pericytes	Ccdc80	3.1291	0.00177884	0.295006
SMC	Myh11	25.9582	1.26626e-99	11.4576
SMC	Acta2	23.8692	1.24635e-88	8.19399
SMC	Tagln	21.1651	2.20255e-74	7.71142
SMC	Mylk	19.9559	4.35126e-68	5.73183
SMC	Myl9	18.6203	3.33917e-61	7.04045
SMC	Timp3	14.2228	9.8334e-40	2.72483
SMC	Mustn1	12.6443	1.34061e-32	4.39728
SMC	Fbln5	11.1933	1.62797e-26	3.11384
SMC	Gm13889	10.7872	6.90421e-25	3.9569
SMC	Cnn1	9.60744	2.11871e-20	6.85658
SMC	Itga8	9.38375	1.35654e-19	4.33633
SMC	Mamdc2	9.14344	9.67927e-19	4.04456
SMC	Podxl	7.40222	4.5246e-13	1.19227
SMC	Vwf	7.20531	1.72173e-12	1.80574
SMC	Tmem100	7.11363	3.25247e-12	1.96138
SMC	Sdc1	6.6587	6.27982e-11	2.21404
SMC	Rgs5	6.62115	7.93805e-11	1.52659
SMC	Osmr	6.43061	2.596e-10	1.4698
SMC	Higd1b	6.03416	2.80678e-09	2.19189
SMC	Sox17	6.01802	3.08825e-09	2.15665
SMC	Prss23	5.76608	1.29918e-08	1.77951
SMC	Sod3	5.52244	4.97961e-08	1.31575
SMC	Aif1l	5.43237	8.13629e-08	3.74449
SMC	Eng	5.1632	3.29542e-07	0.805993
SMC	Cav1	4.65368	4.00154e-06	0.664416
SwC	Kcna1	11.9441	3.19709e-21	10.9548
SwC	Prnp	8.84214	2.56435e-14	5.82259
SwC	Chl1	7.14843	1.25604e-10	5.14667
SwC	Cd9	6.97132	2.95821e-10	3.00789
SwC	Ncam1	6.58233	1.92179e-09	6.2231
SwC	Ptn	5.6159	1.63438e-07	3.07609
SwC	Sfrp1	5.44916	3.40136e-07	2.56827
SwC	S100a4	4.78834	5.58506e-06	3.60556
SwC	Plp1	4.6198	1.10466e-05	5.52589
SwC	Timp3	4.61461	1.12472e-05	1.87555
SwC	Hmgcs2	4.59629	1.21287e-05	3.66654
SwC	Ndrg1	4.35521	3.12169e-05	2.77559
SwC	Postn	4.31394	3.64815e-05	2.78648
SwC	Gatm	3.95769	0.00013854	3.63023
SwC	Sostdc1	3.85709	0.000199177	8.03559
SwC	Prss23	3.47362	0.000749093	2.35071
SwC	Amph	3.32743	0.00121234	4.17364
SwC	Anxa2	3.20908	0.00176532	0.916206
SwC	Fxyd1	3.0729	0.0027036	1.09254
SwC	Pmp22	2.89804	0.00457753	1.61749
SwC	Erbb2	2.65939	0.00906385	1.81654
SwC	Pxdc1	2.61735	0.0101793	1.76313
SwC	Stmn1	2.45999	0.015536	1.5236
SwC	Sox2	2.43581	0.0165578	4.05436
SwC	Pnmal2	2.41527	0.0174648	2.19319
T_CD4	Il7r	9.59401	2.88561e-14	7.23618
T_CD4	Cd3e	2.85722	0.00566505	4.61527
T_CD4	Cd69	2.24557	0.0279855	5.33321
T_CD4	Cd3d	1.97591	0.0522225	4.91818
T_CD4	Emb	1.81511	0.0739147	2.68797
T_CD4	Angpt2	1.59657	0.114994	1.85901
T_CD4	Il2ra	1.56293	0.122703	2.11773
T_CD4	Lck	1.52004	0.133134	2.91375
T_CD4	Cd4	1.41258	0.162337	2.81665
T_CD4	Cenpf	1.34568	0.182865	1.29695
T_CD4	Hrg	1.34026	0.18462	4.0976
T_CD4	Cdhr5	1.3169	0.192293	3.74496
T_CD4	A330076H08Rik	1.30013	0.197937	1.48431
T_CD4	Fxyd4	1.29713	0.198968	3.50181
T_CD4	Foxp3	1.27364	0.207125	3.2589
T_CD4	Krt16	1.23423	0.221363	2.92271
T_CD4	Cxcr6	1.2306	0.222708	2.89569
T_CD4	Trgv2	1.22884	0.223363	2.88237
T_CD4	Slc14a2	1.22345	0.225378	2.84312
T_CD4	Ptprc	1.22156	0.226084	1.18818
T_CD4	Calb1	1.08873	0.280114	2.1016
T_CD4	Hsd3b4	1.06896	0.288861	2.01885
T_CD4	Sbsn	1.06526	0.290511	1.08457
T_CD4	Arpp21	1.04741	0.298615	1.93365
T_CD4	Ccr2	1.04426	0.300058	1.53029
T_CD8	Cd3e	7.05629	8.7042e-11	6.98346
T_CD8	Lck	5.42443	2.68398e-07	6.16066
T_CD8	Cxcr6	4.96844	2.05184e-06	6.05227
T_CD8	Cd8a	4.75847	5.04546e-06	8.79317
T_CD8	Cd3d	4.40089	2.20359e-05	7.84171
T_CD8	Il7r	3.35943	0.00102102	3.68356
T_CD8	Emb	2.72441	0.00731273	2.52344
T_CD8	Ptprc	2.70633	0.00770037	1.79851
T_CD8	Ccr2	2.58734	0.0107486	1.8298
T_CD8	Marco	2.28194	0.0240919	3.56924
T_CD8	Il2ra	2.22485	0.0277852	2.36412
T_CD8	Nkg7	1.89736	0.0599636	4.05082
T_CD8	Rac2	1.8687	0.0638781	2.23908
T_CD8	Asprv1	1.86021	0.0650789	3.65795
T_CD8	Cd4	1.79909	0.0742865	2.68891
T_CD8	Ctla2a	1.70884	0.0898107	0.815583
T_CD8	Pglyrp1	1.6684	0.0976048	3.01683
T_CD8	Gap43	1.65345	0.100613	2.92981
T_CD8	Psmb8	1.61375	0.10896	1.16212
T_CD8	Satb1	1.57597	0.117418	1.06998
T_CD8	Trgv2	1.43878	0.152576	2.52586
T_CD8	Slc14a2	1.43027	0.154999	2.48625
T_CD8	Sox2	1.36219	0.175451	2.20322
T_CD8	Il1r2	1.35925	0.176379	2.19254
T_CD8	Lce1m	1.333	0.184828	4.04868
T_IFNg_naive	Tcf7	10.197	1.69941e-13	9.22822
T_IFNg_naive	Satb1	2.32022	0.0247142	1.85731
T_IFNg_naive	Gpihbp1	2.29774	0.0260571	1.0007
T_IFNg_naive	Ctla4	1.97784	0.0538213	2.76521
T_IFNg_naive	Cd4	1.85777	0.0694704	3.35983
T_IFNg_naive	Kdr	1.72898	0.0903605	0.877114
T_IFNg_naive	Ccr7	1.64391	0.106867	3.85347
T_IFNg_naive	Ptprc	1.45219	0.153079	1.22918
T_IFNg_naive	Aqp7	1.43103	0.159028	1.10077
T_IFNg_naive	Il17ra	1.38545	0.172443	1.34177
T_IFNg_naive	5330417C22Rik	1.37437	0.175844	4.72671
T_IFNg_naive	Cd40lg	1.3656	0.178565	4.51353
T_IFNg_naive	Kl	1.35307	0.182506	4.25495
T_IFNg_naive	Mgll	1.34361	0.185515	0.804621
T_IFNg_naive	Areg	1.34305	0.185705	4.07696
T_IFNg_naive	Cdh5	1.34075	0.186436	0.808848
T_IFNg_naive	Fxyd4	1.34054	0.186513	4.03568
T_IFNg_naive	Gpx6	1.29042	0.203216	3.38996
T_IFNg_naive	Cavin2	1.28453	0.205228	0.537354
T_IFNg_naive	Cd3e	1.2503	0.217376	3.02366
T_IFNg_naive	Il7r	1.15872	0.252422	2.83842
T_IFNg_naive	Rsad2	1.07928	0.285962	0.874597
T_IFNg_naive	Scg3	1.07496	0.287877	2.03518
T_IFNg_naive	Cav1	1.07228	0.289052	0.502672
T_IFNg_naive	Higd1b	0.994469	0.325076	1.21688
T_Isg15	Ncr1	2157.07	0	8.38223
T_Isg15	Isg20	0.989581	0.503334	6.95656
T_Isg15	Il7r	0.98193	0.505804	6.15947
T_Isg15	Nts	0.979234	0.506679	5.95788
T_Isg15	Hp	0.954167	0.514926	4.80671
T_Isg15	Mylk3	0.894402	0.535417	1.66064
T_Isg15	Satb1	0.888885	0.537404	3.50534
T_Isg15	Isg15	0.871543	0.543624	3.2898
T_Isg15	Timp4	0.834091	0.557427	2.90702
T_Isg15	Fxyd1	0.793682	0.572905	3.26292
T_Isg15	Plbd1	0.782578	0.577263	2.49803
T_Isg15	Prox1	0.772887	0.581107	2.43156
T_Isg15	Prnp	0.667134	0.625457	2.12122
T_Isg15	Hrc	0.652191	0.632062	1.16525
T_Isg15	Cp	0.558383	0.67579	1.39265
T_Isg15	Acta2	0.53905	0.685236	1.32368
T_Isg15	Nkx2-5	0.488655	0.710629	1.15499
T_Isg15	Fech	0.48181	0.714158	1.13322
T_Isg15	Cav1	0.435802	0.738355	1.18065
T_Isg15	Gpihbp1	0.41157	0.75143	0.923339
T_Isg15	Cdh5	0.364582	0.77743	0.952667
T_Isg15	Aqp1	0.363922	0.777798	0.950656
T_Isg15	Ttn	0.355481	0.782557	2.08258
T_Isg15	Mgll	0.192195	0.879114	0.382464
T_Isg15	Isca1	0.133545	0.915479	0.258716
T_Macro	Podxl	2.14887	0.0454868	1.69367
T_Macro	Areg	1.80827	0.0873029	6.1068
T_Macro	Car2	1.80529	0.0877828	5.96526
T_Macro	Tbx21	1.429	0.170129	5.87049
T_Macro	Xcl1	1.42547	0.171132	5.6881
T_Macro	Calm5	1.40833	0.176071	5.03069
T_Macro	Cav1	1.31756	0.20416	1.0594
T_Macro	Ctla4	1.23272	0.233539	3.39981
T_Macro	A330076H08Rik	1.16284	0.260075	2.37711
T_Macro	Klra8	1.15478	0.263278	2.33743
T_Macro	Cd36	1.05531	0.305222	1.03965
T_Macro	Sox17	1.00053	0.33031	1.73153
T_Macro	Abca13	0.969515	0.345136	5.07324
T_Macro	Gria2	0.964665	0.347494	4.86006
T_Macro	Gzmb	0.960508	0.349525	4.69944
T_Macro	0610005C13Rik	0.955659	0.351904	4.53215
T_Macro	Asprv1	0.952194	0.35361	4.42349
T_Macro	Ascl1	0.944573	0.357383	4.2098
T_Macro	Calm4	0.943881	0.357728	4.19185
T_Macro	Foxp3	0.941095	0.359114	4.1222
T_Macro	Lamp3	0.924482	0.367462	3.76278
T_Macro	Rho	0.912011	0.373815	3.5418
T_Macro	Ptprn2	0.892614	0.383841	3.25363
T_Macro	Rasd1	0.858667	0.401812	2.85604
T_Macro	Amph	0.853815	0.404425	2.80718
T_gd	Cd163l1	4.98504	0.000754221	10.2521
T_gd	Il7r	2.83418	0.0195883	7.37647
T_gd	Trdv4	2.47732	0.0351456	8.50382
T_gd	Cd3d	1.80017	0.105363	7.96401
T_gd	Cd3e	1.78583	0.107779	6.57705
T_gd	Il23r	1.78467	0.107976	6.50697
T_gd	Emb	1.7344	0.116874	4.88502
T_gd	Ccr2	1.66895	0.129468	3.96659
T_gd	Cxcr6	1.61453	0.14087	7.40276
T_gd	Runx1	1.52822	0.160796	2.34621
T_gd	Trgv2	1.48538	0.171606	6.97603
T_gd	Scgb3a2	1.47512	0.174282	6.05866
T_gd	Laptm5	1.46491	0.176979	2.53214
T_gd	Lck	1.45571	0.179449	5.22473
T_gd	Il2ra	1.44888	0.181299	5.16358
T_gd	Rac2	1.34938	0.210176	3.44843
T_gd	Ptprc	1.34615	0.211159	1.82217
T_gd	Sdc1	1.21824	0.2541	3.10066
T_gd	Angpt2	1.21598	0.254917	2.52047
T_gd	Cd44	1.18178	0.267541	1.72586
T_gd	S100a4	1.15765	0.276788	2.24579
T_gd	Rorc	1.05293	0.319818	3.01171
T_gd	Ncf4	1.03748	0.326573	1.79962
T_gd	Crct1	0.98615	0.349827	6.24598
T_gd	Ctse	0.982507	0.351523	5.98136
Treg	Ctla4	9.90455	6.21595e-18	6.92172
Treg	Foxp3	6.18732	6.09016e-09	9.25742
Treg	Il2ra	5.95892	1.88654e-08	6.329
Treg	Il7r	4.81818	3.6535e-06	5.78509
Treg	Ptprc	4.48575	1.47952e-05	2.55684
Treg	Laptm5	4.22419	4.24218e-05	2.25565
Treg	Cd4	3.98612	0.000106644	4.06086
Treg	S100a4	3.81563	0.000201333	2.81631
Treg	Ppargc1a	3.77759	0.000231211	1.43398
Treg	Ttn	3.70225	0.000303725	3.11586
Treg	Rorc	3.60448	0.00043046	1.58952
Treg	Rac2	3.48691	0.000649223	3.14355
Treg	Lck	3.43979	0.000763075	4.21238
Treg	Glul	3.32944	0.00110572	1.15018
Treg	Emb	3.01127	0.00307642	3.12489
Treg	Areg	2.97515	0.00343886	4.82652
Treg	Cd3e	2.83206	0.00529255	4.73719
Treg	Mylk3	2.76791	0.0063842	1.13097
Treg	Fxyd1	2.7581	0.00656904	0.944326
Treg	Ccr2	2.63853	0.00924812	2.62083
Treg	Cxcr6	2.61136	0.00997937	4.12147
Treg	Ncf4	2.53417	0.0123464	1.82729
Treg	Cd3d	2.49372	0.0137799	4.96219
Treg	Hrc	2.42289	0.0166408	1.00736
Treg	Cd69	2.3836	0.0184567	4.53706
EC_Arterial	Aqp7	5.57916	1.84018e-06	3.44884
EC_Arterial	Cav1	5.36238	3.69937e-06	3.32466
EC_Arterial	Eng	4.56396	4.69015e-05	3.00349
EC_Arterial	Mgll	4.41949	7.35373e-05	2.41447
EC_Arterial	Clec14a	4.20285	0.00014356	3.60374
EC_Arterial	Podxl	4.16019	0.000163515	3.41129
EC_Arterial	Cdh5	4.05945	0.000221942	2.5216
EC_Arterial	Ly6c2	3.95706	0.000302431	3.40748
EC_Arterial	Rbp7	3.82308	0.000451183	5.11346
EC_Arterial	Timp3	3.61402	0.000832952	3.19665
EC_Arterial	Kdr	3.38181	0.0016193	2.22445
EC_Arterial	Cavin2	3.29814	0.00204763	1.79411
EC_Arterial	Tie1	3.22309	0.00252303	2.03573
EC_Arterial	Sox17	3.2073	0.00263658	3.62444
EC_Arterial	Fbln5	2.82272	0.00738328	3.33411
EC_Arterial	Gpihbp1	2.62697	0.0121453	1.37488
EC_Arterial	Cd36	2.39684	0.021293	2.32929
EC_Arterial	Fli1	2.19741	0.0338353	1.5202
EC_Arterial	Bmpr2	2.03898	0.0480822	1.03743
EC_Arterial	Tcf15	1.93727	0.0597891	2.02267
EC_Arterial	Ndrg1	1.9328	0.0603481	1.33336
EC_Arterial	Rgs5	1.88324	0.0669423	1.40612
EC_Arterial	AU021092	1.8427	0.0727904	2.70057
EC_Arterial	Cplx2	1.69431	0.0979747	2.49153
EC_Arterial	Ctla2a	1.60744	0.115819	1.8555
EC_Endocardial	Vwf	29.2896	9.8738e-135	7.92826
EC_Endocardial	Eng	19.1328	2.47018e-69	3.06684
EC_Endocardial	Plvap	17.9423	3.47976e-62	6.07337
EC_Endocardial	Tie1	16.714	2.57846e-55	2.06751
EC_Endocardial	Cd9	14.3449	1.85523e-42	2.0027
EC_Endocardial	Calcrl	14.1815	1.45108e-41	2.72401
EC_Endocardial	Cavin2	13.7018	3.34387e-39	1.68157
EC_Endocardial	Podxl	13.1796	1.23073e-36	1.60881
EC_Endocardial	Vcam1	12.5118	2.27785e-33	2.96684
EC_Endocardial	Cfh	11.7863	4.87402e-30	2.61318
EC_Endocardial	Cdh5	11.6699	1.43281e-29	1.31978
EC_Endocardial	Nrg1	11.4731	1.27539e-28	5.82488
EC_Endocardial	Clec14a	11.429	1.90413e-28	2.42963
EC_Endocardial	Cav1	10.9831	1.50598e-26	1.3683
EC_Endocardial	Ctla2a	10.7704	1.32031e-25	2.73751
EC_Endocardial	AU021092	9.68904	3.08032e-21	3.0068
EC_Endocardial	Ndrg1	9.01758	1.01344e-18	1.72667
EC_Endocardial	Fli1	8.35076	2.3203e-16	1.38173
EC_Endocardial	Osmr	8.18813	8.2542e-16	1.46717
EC_Endocardial	Aqp1	8.15172	1.08371e-15	1.18862
EC_Endocardial	Bmpr2	7.90321	7.2785e-15	1.03697
EC_Endocardial	Il1r1	7.88151	8.58581e-15	1.33171
EC_Endocardial	Comp	7.58239	7.99766e-14	2.68868
EC_Endocardial	Timp3	7.53639	1.091e-13	0.972921
EC_Endocardial	Anxa2	6.40652	2.2537e-10	0.712442
EC_Lymphatic	Ccl21a	22.3085	4.89066e-70	30.7074
EC_Lymphatic	Mmrn1	15.3921	1.66208e-41	9.18959
EC_Lymphatic	Lyve1	10.5742	5.75135e-23	4.30608
EC_Lymphatic	Timp3	9.86328	1.67901e-20	2.54631
EC_Lymphatic	Fxyd6	9.20798	2.66423e-18	2.75005
EC_Lymphatic	Sh3gl3	8.49988	4.98579e-16	6.00159
EC_Lymphatic	Prox1	8.11148	7.67541e-15	2.28148
EC_Lymphatic	Gng11	7.82688	5.44866e-14	2.05764
EC_Lymphatic	Cavin2	7.53726	3.77894e-13	1.45793
EC_Lymphatic	Cd9	7.53591	3.82784e-13	1.69303
EC_Lymphatic	Cp	7.11307	6.00989e-12	1.78619
EC_Lymphatic	Tie1	7.08085	7.34029e-12	1.51748
EC_Lymphatic	Prss23	6.87918	2.62193e-11	2.61305
EC_Lymphatic	Tbx1	6.75916	5.54849e-11	7.08324
EC_Lymphatic	Anxa2	6.46724	3.15762e-10	1.32529
EC_Lymphatic	Ndrg1	6.3852	5.20169e-10	1.97759
EC_Lymphatic	Ackr2	5.92403	7.29094e-09	4.5635
EC_Lymphatic	Nts	5.89609	8.51149e-09	4.54593
EC_Lymphatic	Il17ra	5.14025	4.48307e-07	2.28579
EC_Lymphatic	Podxl	4.78548	2.47346e-06	1.0078
EC_Lymphatic	Isg15	4.69464	3.78133e-06	1.71623
EC_Lymphatic	Sdc1	4.54615	7.43199e-06	1.86485
EC_Lymphatic	Calcrl	4.51411	8.5678e-06	1.13093
EC_Lymphatic	Fbln5	4.21433	3.15644e-05	1.38465
EC_Lymphatic	Cdh5	4.12707	4.53643e-05	0.662323
Epicardial_derived	Upk3b	10.5053	1.45387e-20	11.9962
Epicardial_derived	C3	10.3843	3.24309e-20	11.6122
Epicardial_derived	Cfh	9.17349	8.6035e-17	4.59153
Epicardial_derived	Gpc3	9.05628	1.83724e-16	7.20913
Epicardial_derived	Krt19	8.12933	5.91174e-14	11.1238
Epicardial_derived	Igfbp6	8.07106	8.41516e-14	5.71055
Epicardial_derived	Slc4a4	7.53716	2.03111e-12	3.33361
Epicardial_derived	Nbl1	7.10671	2.4528e-11	3.44095
Epicardial_derived	Lrp2	6.98567	4.88846e-11	8.76553
Epicardial_derived	Upk1b	6.89128	8.31007e-11	11.0266
Epicardial_derived	Krt7	6.56969	4.91258e-10	9.11104
Epicardial_derived	Krt8	6.27963	2.33789e-09	8.83992
Epicardial_derived	Hpgd	6.19471	3.66033e-09	5.40566
Epicardial_derived	Bst1	6.08918	6.35696e-09	4.70263
Epicardial_derived	Aqp1	5.91158	1.58022e-08	2.2197
Epicardial_derived	Anxa8	5.61548	7.04713e-08	8.12329
Epicardial_derived	Tfcp2l1	5.56839	8.88763e-08	6.34447
Epicardial_derived	Anxa2	5.46971	1.43836e-07	3.43091
Epicardial_derived	Rbp1	5.22611	4.61024e-07	2.48717
Epicardial_derived	Rorc	4.83668	2.75529e-06	2.29195
Epicardial_derived	Ccdc80	4.66641	5.83068e-06	1.7275
Epicardial_derived	Wnt5a	4.59705	7.88917e-06	3.23009
Epicardial_derived	Nupr1	4.59704	7.8937e-06	3.52615
Epicardial_derived	Notch2	4.42715	1.62173e-05	1.68338
Epicardial_derived	Ptn	4.19982	4.13123e-05	2.09664

## Sheet: Supplementary Table 5
Supplementary Table 5. Spatial Day7 Top25 markers per cell type with detailed annotation
cell_type	gene	score	pval	log2fc
B_cells	Satb1	5.10149	5.14657e-07	1.65463
B_cells	Ctse	1.60971	0.108226	1.83253
B_cells	5330417C22Rik	1.35673	0.175609	2.20627
B_cells	Calm5	1.31154	0.190403	1.54025
B_cells	Aldh1b1	0.931734	0.352011	0.477622
B_cells	Klra8	0.906217	0.365342	0.439144
B_cells	Cd40lg	0.865777	0.387113	1.37317
B_cells	Dao	0.715567	0.474661	1.02285
B_cells	Actl6b	0.588814	0.556307	1.28959
B_cells	Gpa33	0.558457	0.576834	1.18644
B_cells	Prg2	0.554556	0.579496	0.722892
B_cells	Wif1	0.522233	0.601784	0.521471
B_cells	Ube2c	0.468406	0.639737	0.283118
B_cells	Prom2	0.452317	0.651276	0.874308
B_cells	Cenpf	0.438543	0.661216	0.181244
B_cells	Crct1	0.422022	0.673227	0.796252
B_cells	Lamp3	0.255068	0.798795	0.289185
B_cells	Gpx6	0.222954	0.82368	0.249576
B_cells	Guca2b	0.195207	0.845325	0.315859
B_cells	Mmp25	0.164999	0.869024	0.262367
B_cells	Siglech	0.154064	0.877633	0.103876
B_cells	Cdx1	0.119833	0.904673	0.185665
B_cells	Xcl1	0.0896889	0.928577	0.136702
B_cells	Col17a1	0.0746052	0.940564	0.112829
B_cells	Slc27a2	0.0745883	0.940578	0.112829
CM_Angiogenic	Ttn	26.2444	1.8092e-91	13.8758
CM_Angiogenic	Pln	21.4784	3.92744e-70	13.1449
CM_Angiogenic	Mylk3	21.1259	1.8535e-68	5.77919
CM_Angiogenic	Ppargc1a	20.4127	3.49487e-65	4.68392
CM_Angiogenic	Pygm	18.6314	2.8669e-57	4.05437
CM_Angiogenic	Hrc	18.5492	6.443e-57	4.37569
CM_Angiogenic	Cd36	17.065	2.51282e-50	4.67581
CM_Angiogenic	Trdn	16.5323	6.67902e-48	3.05966
CM_Angiogenic	Tnnc1	15.9448	2.34524e-45	9.38556
CM_Angiogenic	Fxyd1	15.8733	5.40386e-45	2.84762
CM_Angiogenic	Mb	15.5745	9.7196e-44	24.1901
CM_Angiogenic	Cryab	15.3369	1.06559e-42	6.64718
CM_Angiogenic	Myoz2	15.1891	4.833e-42	5.2882
CM_Angiogenic	Ldhb	14.337	2.15283e-38	3.92257
CM_Angiogenic	Nkx2-5	13.9849	6.92718e-37	2.87114
CM_Angiogenic	Glul	13.9836	6.5109e-37	2.5585
CM_Angiogenic	Vegfb	11.8528	3.03253e-28	2.22666
CM_Angiogenic	Des	11.6864	1.28988e-27	2.45924
CM_Angiogenic	Prox1	11.5289	5.71465e-27	2.87805
CM_Angiogenic	Slc4a4	10.5732	2.25953e-23	2.87274
CM_Angiogenic	Isca1	10.513	3.60536e-23	1.82568
CM_Angiogenic	Rorc	9.92454	4.92656e-21	2.64638
CM_Angiogenic	Cox8b	9.76019	1.83726e-20	1.92396
CM_Angiogenic	Pgam2	9.27726	8.5799e-19	1.9627
CM_Angiogenic	Ndufs8	8.84046	2.4365e-17	1.56947
CM_Btk+	Scin	4.2806	0.00520178	6.32006
CM_Btk+	Ttn	2.5737	0.0420998	6.42145
CM_Btk+	Plbd1	2.29065	0.0618776	2.74803
CM_Btk+	Myoz2	2.04844	0.0862368	1.31343
CM_Btk+	Trdn	1.79287	0.123125	1.54257
CM_Btk+	Fxyd1	1.63932	0.152252	2.55853
CM_Btk+	Fech	1.59342	0.162161	1.81854
CM_Btk+	Mylk3	1.4492	0.197422	1.66099
CM_Btk+	Cux2	1.35752	0.223446	3.20049
CM_Btk+	Cd36	1.35648	0.223753	3.54278
CM_Btk+	Glul	1.33534	0.23015	1.10772
CM_Btk+	Pln	1.31922	0.235172	3.68246
CM_Btk+	F3	1.22968	0.264837	2.44609
CM_Btk+	Hrc	1.12966	0.301711	1.16548
CM_Btk+	Rorc	1.12911	0.301954	2.03774
CM_Btk+	Ppargc1a	1.12261	0.304499	2.02679
CM_Btk+	Slc4a4	1.12101	0.305128	2.00909
CM_Btk+	Prox1	1.05945	0.330163	2.15437
CM_Btk+	Ldhb	1.0492	0.334478	1.53973
CM_Btk+	Cldn7	0.983419	0.363379	6.0171
CM_Btk+	Sypl2	0.938014	0.384442	4.10997
CM_Btk+	Mapk10	0.921693	0.392241	3.86964
CM_Btk+	Slc25a47	0.914036	0.395941	3.63571
CM_Btk+	Cryab	0.877897	0.413752	2.13397
CM_Btk+	Cplx2	0.872967	0.416243	3.06807
CM_Dedifferentiating	Cenpf	10.9239	2.92954e-19	5.35407
CM_Dedifferentiating	Mb	9.64165	2.38393e-16	19.0131
CM_Dedifferentiating	Pln	8.28761	2.87352e-13	4.97289
CM_Dedifferentiating	Ldhb	7.51825	1.54691e-11	2.69439
CM_Dedifferentiating	Cryab	7.46271	2.05106e-11	4.72047
CM_Dedifferentiating	Tnnc1	7.43758	2.31032e-11	5.87342
CM_Dedifferentiating	Cox8b	6.03685	2.14559e-08	1.81276
CM_Dedifferentiating	Hrc	5.89688	4.07662e-08	1.98897
CM_Dedifferentiating	Pygm	5.59431	1.60748e-07	1.47455
CM_Dedifferentiating	Myoz2	5.39558	3.91193e-07	2.37898
CM_Dedifferentiating	Mylk3	4.73011	6.64609e-06	1.53145
CM_Dedifferentiating	Ube2c	4.39019	2.61203e-05	4.02773
CM_Dedifferentiating	Des	4.13926	6.82076e-05	1.45164
CM_Dedifferentiating	Vegfb	3.75218	0.000281038	1.22342
CM_Dedifferentiating	Stmn1	3.38464	0.000988006	2.18507
CM_Dedifferentiating	Cd36	3.31657	0.00123197	1.28065
CM_Dedifferentiating	Ttn	3.04364	0.00291319	1.49877
CM_Dedifferentiating	Pgam2	2.64042	0.00947516	0.807812
CM_Dedifferentiating	Ndufa4l2	2.46295	0.0153213	0.808485
CM_Dedifferentiating	Isca1	2.35954	0.0200483	0.699915
CM_Dedifferentiating	Trdn	2.1903	0.0305857	0.524423
CM_Dedifferentiating	Ndufs8	2.01097	0.0467554	0.588848
CM_Dedifferentiating	Xirp2	1.93794	0.0551692	0.613951
CM_Dedifferentiating	Rorc	1.53922	0.126604	0.741761
CM_Dedifferentiating	Nkx2-5	1.34399	0.181698	0.488959
CM_Homeostatic1	Ttn	63.2464	0	10.0975
CM_Homeostatic1	Pln	47.2997	0	8.44346
CM_Homeostatic1	Mylk3	46.9175	0	3.63406
CM_Homeostatic1	Tnnc1	44.4589	0	7.89871
CM_Homeostatic1	Ppargc1a	44.1903	0	3.43866
CM_Homeostatic1	Mb	42.5089	0	18.934
CM_Homeostatic1	Hrc	42.3045	0	3.19984
CM_Homeostatic1	Pygm	41.5581	0	2.80983
CM_Homeostatic1	Cryab	40.4025	0	5.14404
CM_Homeostatic1	Myoz2	39.8022	6.07907e-302	4.00626
CM_Homeostatic1	Ankrd1	39.4338	2.14725e-294	6.60497
CM_Homeostatic1	Trdn	39.2285	8.30049e-294	2.45374
CM_Homeostatic1	Fxyd1	36.0887	5.29289e-253	2.43483
CM_Homeostatic1	Ldhb	35.3483	9.30759e-246	2.67477
CM_Homeostatic1	Des	35.1968	8.32487e-244	2.45178
CM_Homeostatic1	Cd36	33.8253	8.96348e-228	2.89797
CM_Homeostatic1	Nkx2-5	33.7352	2.41687e-224	2.44428
CM_Homeostatic1	Glul	33.2315	7.39374e-219	2.16676
CM_Homeostatic1	Xirp2	26.3578	2.01468e-143	1.96882
CM_Homeostatic1	Vegfb	25.8408	1.00558e-138	1.51962
CM_Homeostatic1	Prox1	25.5476	3.64922e-135	2.33646
CM_Homeostatic1	Pgam2	24.8324	9.01465e-129	1.54649
CM_Homeostatic1	Prnp	23.6068	2.91597e-117	1.47008
CM_Homeostatic1	Isca1	23.0056	1.29242e-111	1.37364
CM_Homeostatic1	Cp	22.0714	4.35729e-103	1.67001
CM_Homeostatic2	Mb	49.2072	0	21.0792
CM_Homeostatic2	Cryab	40.7624	1.89317e-306	5.01465
CM_Homeostatic2	Tnnc1	40.5219	1.23391e-304	6.64501
CM_Homeostatic2	Ldhb	36.7031	2.77644e-255	2.82673
CM_Homeostatic2	Pln	34.7808	3.5066e-235	5.14505
CM_Homeostatic2	Myoz2	31.1558	4.01172e-192	2.90859
CM_Homeostatic2	Vegfb	26.899	1.19717e-146	1.66534
CM_Homeostatic2	Des	26.8689	6.99585e-147	1.87061
CM_Homeostatic2	Cox8b	26.3798	2.3091e-141	1.73918
CM_Homeostatic2	Hrc	25.8886	1.15532e-137	1.77012
CM_Homeostatic2	Pygm	24.5117	2.03319e-124	1.55358
CM_Homeostatic2	Cd36	22.8133	6.40475e-109	1.9383
CM_Homeostatic2	Ndufa4l2	22.6576	4.48978e-107	1.42511
CM_Homeostatic2	Pgam2	20.9997	6.14391e-93	1.42064
CM_Homeostatic2	Ndufs8	19.4145	2.55774e-80	1.25854
CM_Homeostatic2	Isca1	18.8811	2.51788e-76	1.14224
CM_Homeostatic2	Trdn	16.0153	3.69881e-56	0.935683
CM_Homeostatic2	Mylk3	13.9219	3.2886e-43	0.916413
CM_Homeostatic2	Ttn	13.3777	3.40633e-40	1.46856
CM_Homeostatic2	Nfe2l1	10.3487	8.37038e-25	0.610441
CM_Homeostatic2	Fech	9.87287	9.62516e-23	0.640419
CM_Homeostatic2	Nkx2-5	8.99793	3.33018e-19	0.607909
CM_Homeostatic2	Glul	7.41139	1.47818e-13	0.423856
CM_Homeostatic2	Kdr	7.17061	8.74221e-13	0.468916
CM_Homeostatic2	Aldh1b1	7.02528	2.51933e-12	1.44326
CM_Hypertrophic	Ankrd1	15.6591	4.92401e-38	18.3407
CM_Hypertrophic	Ttn	15.1054	2.88664e-36	10.9618
CM_Hypertrophic	Xirp2	13.7164	1.20258e-31	3.88898
CM_Hypertrophic	Tnnc1	12.2681	6.09062e-27	10.6141
CM_Hypertrophic	Myoz2	10.9691	8.87663e-23	5.83158
CM_Hypertrophic	Mb	10.5375	1.92945e-21	21.459
CM_Hypertrophic	Des	10.492	2.78675e-21	4.33904
CM_Hypertrophic	Trdn	10.0342	7.00376e-20	2.50321
CM_Hypertrophic	Mylk3	9.99075	9.43848e-20	3.10557
CM_Hypertrophic	Cryab	9.74898	5.16422e-19	6.01802
CM_Hypertrophic	Pln	9.33276	9.1473e-18	7.8408
CM_Hypertrophic	Pygm	8.55608	1.67908e-15	2.60876
CM_Hypertrophic	Ldhb	8.12111	2.77528e-14	2.27832
CM_Hypertrophic	Hrc	7.98837	6.54451e-14	2.49497
CM_Hypertrophic	Fxyd1	7.6522	5.43819e-13	2.03426
CM_Hypertrophic	Cd36	7.47013	1.65187e-12	2.85224
CM_Hypertrophic	Nfe2l1	7.20746	8.16363e-12	1.84214
CM_Hypertrophic	Pgam2	6.77897	1.01441e-10	1.89774
CM_Hypertrophic	Glul	6.43022	7.30944e-10	1.78696
CM_Hypertrophic	Nkx2-5	6.38796	9.26277e-10	1.89481
CM_Hypertrophic	Ppargc1a	6.2576	1.89709e-09	1.93945
CM_Hypertrophic	Prnp	5.80933	2.07964e-08	1.59251
CM_Hypertrophic	Cp	5.57809	6.8165e-08	1.62038
CM_Hypertrophic	Vegfb	5.48613	1.07882e-07	1.24012
CM_Hypertrophic	Slc4a4	5.18863	4.66191e-07	2.03026
CM_Prehypertrophic	Ttn	4.77358	2.81914e-05	6.16264
CM_Prehypertrophic	Ankrd1	3.62461	0.000864251	5.43783
CM_Prehypertrophic	Cp	3.3665	0.00178509	2.07149
CM_Prehypertrophic	Glul	3.02241	0.00453042	1.81572
CM_Prehypertrophic	Pygm	2.89177	0.00637213	1.5487
CM_Prehypertrophic	Pln	2.76104	0.00890313	3.52896
CM_Prehypertrophic	Trdn	2.75067	0.00914663	1.80876
CM_Prehypertrophic	Fxyd1	2.43271	0.0199249	1.1139
CM_Prehypertrophic	Prox1	2.36122	0.0235809	1.48414
CM_Prehypertrophic	Mylk3	2.17337	0.0362074	1.25913
CM_Prehypertrophic	Tnnc1	2.16398	0.0369593	2.25452
CM_Prehypertrophic	F3	1.9729	0.0560065	1.95288
CM_Prehypertrophic	Hrc	1.9423	0.0597126	0.989489
CM_Prehypertrophic	Xirp2	1.88348	0.067495	1.08355
CM_Prehypertrophic	Ndufs8	1.81812	0.077139	1.1931
CM_Prehypertrophic	Nkx2-5	1.70364	0.0968087	0.847116
CM_Prehypertrophic	Slc4a4	1.53712	0.132763	1.5145
CM_Prehypertrophic	Mb	1.47979	0.147357	4.30381
CM_Prehypertrophic	Des	1.44563	0.156648	0.569082
CM_Prehypertrophic	Wnt5a	1.34613	0.186444	2.07867
CM_Prehypertrophic	Cryab	1.28961	0.205133	0.832898
CM_Prehypertrophic	Cd36	1.26981	0.212055	0.841233
CM_Prehypertrophic	Amph	1.22491	0.228347	2.81306
CM_Prehypertrophic	Tmem100	1.19367	0.240192	1.16886
CM_Prehypertrophic	Myoz2	1.09007	0.282698	0.677642
CM_Slit2+	Ttn	17.19	1.20186e-38	11.9235
CM_Slit2+	Pln	12.1433	1.14516e-24	9.26688
CM_Slit2+	Ppargc1a	12.0703	1.94628e-24	3.56005
CM_Slit2+	Mylk3	12.0345	2.42832e-24	4.5239
CM_Slit2+	Cenpf	10.6731	1.5771e-20	5.24619
CM_Slit2+	Pygm	9.78161	4.16645e-18	3.19125
CM_Slit2+	Hrc	9.40028	4.44355e-17	3.26044
CM_Slit2+	Trdn	8.83614	1.41507e-15	2.31892
CM_Slit2+	Mb	8.70537	3.03547e-15	15.412
CM_Slit2+	Myoz2	8.64611	4.34577e-15	3.12998
CM_Slit2+	Cryab	8.25414	4.55646e-14	4.09973
CM_Slit2+	Cd36	8.01765	1.85377e-13	3.08988
CM_Slit2+	Ldhb	7.94103	2.90468e-13	2.54156
CM_Slit2+	Tnnc1	7.89505	3.75168e-13	5.29608
CM_Slit2+	Fxyd1	7.83062	5.62457e-13	2.29435
CM_Slit2+	Glul	7.8031	6.6036e-13	2.53617
CM_Slit2+	Nkx2-5	7.51093	3.53237e-12	2.34238
CM_Slit2+	Prox1	7.36767	7.96083e-12	2.51906
CM_Slit2+	Ube2c	6.14811	5.75558e-09	4.37671
CM_Slit2+	Rorc	5.75334	4.16901e-08	2.38765
CM_Slit2+	Wif1	5.41939	2.10226e-07	5.47793
CM_Slit2+	Cp	5.23753	4.90329e-07	1.54686
CM_Slit2+	Vegfb	5.20693	5.63991e-07	1.29563
CM_Slit2+	Slc4a4	5.11865	8.50747e-07	2.26429
CM_Slit2+	Selenbp1	4.94946	1.8265e-06	1.72212
DC_CCR7	Ccr7	16.8421	3.12436e-32	10.4869
DC_CCR7	Il12b	3.24779	0.00154235	6.04533
DC_CCR7	Mmp25	3.12022	0.00230805	5.98283
DC_CCR7	Ptprc	2.15281	0.0335111	1.35961
DC_CCR7	Epsti1	2.11418	0.036757	2.35738
DC_CCR7	Gpihbp1	1.97558	0.0506962	0.843409
DC_CCR7	Cd69	1.9206	0.0573701	4.26862
DC_CCR7	Il7r	1.84303	0.0680137	2.87219
DC_CCR7	Tcf7	1.78946	0.0762911	3.99304
DC_CCR7	Epcam	1.78038	0.0777713	3.06038
DC_CCR7	S100a4	1.69053	0.0937494	1.74301
DC_CCR7	2610528A11Rik	1.68165	0.0954733	4.74077
DC_CCR7	B4galnt2	1.67217	0.0973325	4.54802
DC_CCR7	Cox8b	1.59637	0.113259	0.577229
DC_CCR7	Psmb8	1.52843	0.129263	1.09684
DC_CCR7	Il1b	1.51682	0.13217	1.78546
DC_CCR7	Zbtb46	1.48117	0.141404	0.784205
DC_CCR7	Runx2	1.41846	0.158875	1.42867
DC_CCR7	Rsad2	1.40144	0.16389	0.912829
DC_CCR7	Ctss	1.38626	0.168462	0.9606
DC_CCR7	Sfta2	1.37156	0.17299	4.86947
DC_CCR7	Aif1l	1.36623	0.17465	2.58232
DC_CCR7	Laptm5	1.30991	0.192946	0.895753
DC_CCR7	Gzmb	1.25889	0.210734	3.14855
DC_CCR7	Amph	1.25281	0.212925	1.83599
cDC1	Zbtb46	4.87132	9.18803e-06	3.24309
cDC1	Psmb8	4.12261	0.000122843	3.49178
cDC1	Xcr1	2.51744	0.0146564	5.84201
cDC1	Plbd1	2.29514	0.0254188	1.47251
cDC1	Cdh5	1.54931	0.126821	0.625218
cDC1	Aqp1	1.17054	0.24662	0.445927
cDC1	Gatm	1.10437	0.274061	1.44495
cDC1	Myoz1	0.919466	0.361725	3.64712
cDC1	Dnase1l3	0.866487	0.389854	2.91711
cDC1	Rab3b	0.82623	0.412116	2.53633
cDC1	Lhx2	0.785963	0.435141	2.23517
cDC1	Acan	0.777437	0.440112	2.17903
cDC1	Chl1	0.666409	0.50783	0.699767
cDC1	Myf6	0.644055	0.522119	1.4993
cDC1	Asz1	0.595341	0.553968	1.31358
cDC1	Ctla2a	0.547822	0.585943	0.40423
cDC1	Sypl2	0.485233	0.629367	0.96483
cDC1	Ddc	0.451281	0.653494	0.872412
cDC1	Hap1	0.362441	0.718359	0.654493
cDC1	Kdr	0.29459	0.769372	0.123381
cDC1	Mgll	0.283984	0.777447	0.114964
cDC1	Cldn11	0.265097	0.791888	0.448107
cDC1	Ndufs8	0.229849	0.819028	0.0980922
cDC1	Podxl	0.179119	0.858475	0.0646532
cDC1	Cox8b	0.0469827	0.96269	0.0208995
cDC2_Ifitm1	Neurod1	4.20479	0.000147715	5.31047
cDC2_Ifitm1	Clec10a	3.06259	0.00396321	3.07683
cDC2_Ifitm1	Siglech	3.06233	0.00396717	4.68025
cDC2_Ifitm1	F13a1	2.60452	0.0129438	1.91876
cDC2_Ifitm1	Alox5ap	2.52125	0.0158869	2.21327
cDC2_Ifitm1	Laptm5	2.47821	0.0176317	1.90476
cDC2_Ifitm1	Mgl2	2.34717	0.0240845	2.92445
cDC2_Ifitm1	Ctss	2.14466	0.0382556	1.67399
cDC2_Ifitm1	Itgam	1.92118	0.0620301	1.93728
cDC2_Ifitm1	Ptprc	1.81393	0.0773743	1.52386
cDC2_Ifitm1	Mpeg1	1.80598	0.0786291	1.66661
cDC2_Ifitm1	Runx2	1.72829	0.091842	2.61999
cDC2_Ifitm1	Timd4	1.50382	0.140678	2.7433
cDC2_Ifitm1	Folr2	1.38531	0.173819	1.50292
cDC2_Ifitm1	Calm4	1.34902	0.185111	4.13278
cDC2_Ifitm1	Cybb	1.1663	0.250567	1.36457
cDC2_Ifitm1	Lyve1	1.1296	0.265534	1.5257
cDC2_Ifitm1	Ccl12	1.10943	0.274034	2.17721
cDC2_Ifitm1	Runx1	1.09285	0.281154	1.23477
cDC2_Ifitm1	Plbd1	1.08989	0.28243	0.73682
cDC2_Ifitm1	Ube2c	1.03002	0.30934	1.85795
cDC2_Ifitm1	Aqp1	1.01798	0.314936	0.528715
cDC2_Ifitm1	Asgr1	0.934291	0.355902	3.94562
cDC2_Ifitm1	Hsd11b2	0.932831	0.356646	3.91389
cDC2_Ifitm1	Hc	0.913847	0.366411	3.55447
cDC2b/moDC	Clec10a	10.0757	6.22498e-21	4.18306
cDC2b/moDC	Mgl2	9.43184	8.36482e-19	4.66723
cDC2b/moDC	Ctss	8.90987	3.79128e-17	2.7839
cDC2b/moDC	Ptprc	8.7539	1.17852e-16	2.9539
cDC2b/moDC	Laptm5	8.58998	3.76389e-16	2.69207
cDC2b/moDC	Alox5ap	6.60148	1.66767e-10	2.21699
cDC2b/moDC	Plbd1	6.31423	9.00571e-10	2.51587
cDC2b/moDC	Cybb	5.95121	6.92603e-09	2.3583
cDC2b/moDC	F13a1	5.57809	5.13379e-08	1.96875
cDC2b/moDC	Mpeg1	5.27974	2.38388e-07	2.58205
cDC2b/moDC	Ncf4	5.14694	4.60865e-07	2.04715
cDC2b/moDC	Ccl9	5.10744	5.57853e-07	1.79145
cDC2b/moDC	Runx1	5.06965	6.71556e-07	1.80991
cDC2b/moDC	Ms4a6c	4.89393	1.56254e-06	2.00827
cDC2b/moDC	C5ar1	4.79452	2.49146e-06	2.14462
cDC2b/moDC	Psmb8	4.54948	7.61975e-06	1.96001
cDC2b/moDC	Ms4a6b	4.46177	1.12329e-05	1.98258
cDC2b/moDC	Itgam	4.36572	1.70796e-05	1.98957
cDC2b/moDC	Csf3r	4.31255	2.14746e-05	2.57489
cDC2b/moDC	Epsti1	4.30579	2.20921e-05	2.03566
cDC2b/moDC	Clec4a3	4.26883	2.58545e-05	2.03826
cDC2b/moDC	Cx3cr1	4.25582	2.73398e-05	2.54874
cDC2b/moDC	Gatm	4.16492	4.00136e-05	2.33231
cDC2b/moDC	Rac2	3.99119	8.14105e-05	2.21706
cDC2b/moDC	S100a4	3.87209	0.000130446	1.88825
pDC	Chl1	4.90187	1.21975e-05	3.86148
pDC	Siglech	3.87974	0.000331226	4.9881
pDC	Tie1	2.39275	0.0208508	1.12698
pDC	Calm4	2.27826	0.0274019	5.3181
pDC	Podxl	1.99718	0.0517174	0.827081
pDC	Runx2	1.96737	0.0551841	2.7167
pDC	Cdh5	1.36519	0.178814	0.650547
pDC	Aadat	1.3194	0.193563	3.72414
pDC	Gpx2	1.2556	0.215599	3.06488
pDC	Tmem147	1.22796	0.225693	0.866175
pDC	Ly6c2	1.13615	0.261757	0.517845
pDC	Sct	0.984552	0.329994	6.03277
pDC	Sostdc1	0.948502	0.34783	4.29526
pDC	Gm94	0.888437	0.378926	3.17886
pDC	Ctse	0.833518	0.408858	2.60047
pDC	Otor	0.811213	0.421418	2.41868
pDC	Aqp7	0.808611	0.422886	0.469344
pDC	Ecrg4	0.771746	0.444208	2.14415
pDC	Sox2	0.764883	0.448245	2.1013
pDC	Mgll	0.754993	0.454088	0.343739
pDC	Plp1	0.727116	0.470836	1.88587
pDC	Tcf15	0.711571	0.480315	0.760526
pDC	Serpinb5	0.701401	0.486583	1.75541
pDC	Upk1a	0.699683	0.487645	1.74712
pDC	Vsig4	0.692748	0.491945	1.71441
Erythrocyte	Angpt2	2.983	0.0306908	4.62132
Erythrocyte	Scg3	0.937908	0.391349	4.12402
Erythrocyte	Sox17	0.802574	0.458651	2.43886
Erythrocyte	Ctla2a	0.604934	0.571618	1.41411
Erythrocyte	Clec14a	0.573239	0.591295	1.2989
Erythrocyte	Fbln5	0.515297	0.628304	1.10819
Erythrocyte	Hrc	0.419524	0.69224	0.592179
Erythrocyte	Nkx2-5	0.368347	0.727685	0.441478
Erythrocyte	Pgam2	0.213866	0.839094	0.243913
Erythrocyte	Isca1	0.195508	0.852689	0.258756
Erythrocyte	Gpihbp1	0.185521	0.860106	0.209791
Erythrocyte	Tie1	0.0478354	0.963699	0.0828488
Erythrocyte	Ppargc1a	-0.0559931	0.957515	-0.0928439
Erythrocyte	Ttn	-0.0585076	0.955608	-0.116125
Erythrocyte	Aspn	-0.668969	0.533098	-0.822704
Erythrocyte	Des	-0.679491	0.526965	-0.643378
Erythrocyte	Cox8b	-0.736661	0.494384	-0.888439
Erythrocyte	Fxyd1	-0.857256	0.430417	-1.00058
Erythrocyte	Prnp	-0.997309	0.364339	-1.12325
Erythrocyte	Ndufs8	-1.05154	0.341093	-1.16877
Erythrocyte	Eng	-1.26011	0.26315	-1.33516
Erythrocyte	Cd36	-1.35776	0.23245	-1.06091
Erythrocyte	Tnnc1	-1.57703	0.175553	-3.7561
Erythrocyte	Cnfn	-1.73211	0.0832645	-16.7381
Erythrocyte	Pygm	-1.80809	0.130284	-1.6658
FB_Duox1	Pi16	19.1711	1.69608e-53	8.85495
FB_Duox1	Mfap5	12.6908	1.12865e-29	3.73372
FB_Duox1	Htra3	12.1547	8.93387e-28	3.59177
FB_Duox1	Tmem100	12	3.24894e-27	4.34998
FB_Duox1	Pmp22	11.2728	1.07477e-24	3.52314
FB_Duox1	Cfh	11.0323	6.76281e-24	2.94217
FB_Duox1	Dpt	10.7565	5.87672e-23	2.63882
FB_Duox1	Igfbp6	10.3018	2.00323e-21	3.47783
FB_Duox1	Pdgfra	10.122	7.75405e-21	2.74202
FB_Duox1	Anxa2	10.0138	1.65667e-20	2.02768
FB_Duox1	Ackr3	9.92089	3.59126e-20	3.17523
FB_Duox1	Lum	9.88856	4.46513e-20	2.70302
FB_Duox1	Nbl1	9.62355	3.26854e-19	3.29488
FB_Duox1	Pcolce2	9.46363	1.0635e-18	3.48812
FB_Duox1	Ccdc80	8.78284	1.37729e-16	2.31843
FB_Duox1	Aspn	7.8761	6.65769e-14	2.20975
FB_Duox1	Bgn	7.24932	3.70887e-12	1.91989
FB_Duox1	Cd9	6.74823	8.02544e-11	1.68515
FB_Duox1	Nupr1	6.21844	1.72534e-09	1.91622
FB_Duox1	Sox9	6.21315	1.79344e-09	3.01845
FB_Duox1	Serpinf1	6.15664	2.43892e-09	1.74461
FB_Duox1	Fibin	5.77545	1.97059e-08	2.84054
FB_Duox1	Col8a1	5.72941	2.50985e-08	2.4447
FB_Duox1	Sod3	5.63445	4.12779e-08	1.77269
FB_Duox1	Ackr2	5.58929	5.25564e-08	4.56122
FB_Fgl2	Pdgfra	5.97807	3.04222e-06	4.09624
FB_Fgl2	Cfh	4.86418	5.29022e-05	4.63828
FB_Fgl2	Lum	4.14342	0.000342217	3.53285
FB_Fgl2	Ccdc80	3.79072	0.000845276	2.56684
FB_Fgl2	Htra3	3.60826	0.00134396	3.86195
FB_Fgl2	Sfrp1	3.58417	0.00142811	3.61735
FB_Fgl2	Dpt	3.0062	0.0059457	2.45265
FB_Fgl2	Itga8	2.95703	0.00669285	4.95372
FB_Fgl2	Fbln5	2.89824	0.00769862	3.34651
FB_Fgl2	Bgn	2.67677	0.0129241	2.07067
FB_Fgl2	Il1r1	2.62054	0.0147109	1.97099
FB_Fgl2	C3	2.53744	0.0177758	3.60639
FB_Fgl2	Cp	2.2955	0.0303563	1.53174
FB_Fgl2	Fxyd6	2.27496	0.0317337	1.57949
FB_Fgl2	Ptn	2.17296	0.0394578	2.34749
FB_Fgl2	Hmgcs2	2.15256	0.0411981	3.69027
FB_Fgl2	Selenbp1	1.95689	0.0615992	1.2544
FB_Fgl2	Fmo5	1.92835	0.0652393	2.79075
FB_Fgl2	Dbpht2	1.72472	0.0969216	4.55833
FB_Fgl2	Nap1l5	1.68132	0.105151	3.93789
FB_Fgl2	Timp3	1.6725	0.106889	1.59221
FB_Fgl2	Mfap4	1.64627	0.112208	1.60252
FB_Fgl2	Pcolce2	1.47669	0.152232	1.42755
FB_Fgl2	Slc25a37	1.46518	0.155324	1.40965
FB_Fgl2	Ecrg4	1.35302	0.188157	4.05079
myoFB_Postn_Thbs4	Postn	47.6709	0	13.3013
myoFB_Postn_Thbs4	Bgn	41.5455	2.48295e-258	6.81067
myoFB_Postn_Thbs4	Mfap4	34.8116	7.4265e-199	5.87532
myoFB_Postn_Thbs4	Dpt	30.2742	3.49965e-160	4.39155
myoFB_Postn_Thbs4	Sfrp2	28.8803	2.6044e-148	6.93378
myoFB_Postn_Thbs4	Serpinf1	28.3926	2.04349e-144	4.45854
myoFB_Postn_Thbs4	Aspn	26.9897	6.46849e-133	4.56898
myoFB_Postn_Thbs4	Mfap5	26.4322	2.05286e-128	4.47532
myoFB_Postn_Thbs4	Cfh	25.6475	7.94938e-123	3.10807
myoFB_Postn_Thbs4	Ccdc80	25.2489	3.48251e-119	3.29305
myoFB_Postn_Thbs4	Lum	25.0417	1.54733e-117	3.54639
myoFB_Postn_Thbs4	Pdgfra	24.1319	1.73644e-110	3.16074
myoFB_Postn_Thbs4	Sfrp1	24.0184	2.337e-109	4.44804
myoFB_Postn_Thbs4	Anxa2	22.3635	6.40361e-97	3.36958
myoFB_Postn_Thbs4	Rbp1	22.2121	8.81208e-96	3.42572
myoFB_Postn_Thbs4	Il1r1	22.1335	3.38859e-95	3.25494
myoFB_Postn_Thbs4	C3	20.482	2.45948e-83	3.85174
myoFB_Postn_Thbs4	Nupr1	19.6584	2.07156e-77	3.55638
myoFB_Postn_Thbs4	Ptn	19.3709	2.25693e-75	4.3429
myoFB_Postn_Thbs4	Runx1	18.1284	4.39704e-67	3.40551
myoFB_Postn_Thbs4	Htra3	17.4133	1.64716e-62	2.64508
myoFB_Postn_Thbs4	Sod3	17.0035	7.05558e-60	2.65267
myoFB_Postn_Thbs4	Nbl1	16.9145	2.57202e-59	2.79558
myoFB_Postn_Thbs4	Serpina3n	16.4027	4.32311e-56	3.81662
myoFB_Postn_Thbs4	Fbln5	15.4525	1.93493e-50	2.46467
FB_Saa3	Htra3	5.07961	3.93452e-06	2.7521
FB_Saa3	Satb1	4.04108	0.000153644	3.23905
FB_Saa3	Pdgfra	3.68867	0.000486433	1.78353
FB_Saa3	Lum	3.64349	0.000561504	1.64699
FB_Saa3	Cfh	2.74802	0.00789528	1.15466
FB_Saa3	Hmgcs2	2.53194	0.0139761	2.30894
FB_Saa3	Klra8	2.5146	0.0146128	2.68618
FB_Saa3	Il23r	2.4196	0.0185838	4.2735
FB_Saa3	Sfrp1	2.26883	0.0268729	1.29204
FB_Saa3	Bgn	2.04936	0.0447625	0.750982
FB_Saa3	Xcl1	1.98676	0.0515199	5.02384
FB_Saa3	Cd163l1	1.97302	0.0531047	4.74789
FB_Saa3	Vcam1	1.8528	0.0688161	1.31932
FB_Saa3	Nbl1	1.71247	0.091961	1.23894
FB_Saa3	Ccdc80	1.70199	0.0939049	0.759681
FB_Saa3	Tbx21	1.69489	0.0952796	4.75749
FB_Saa3	Kcnk1	1.67001	0.100126	4.30013
FB_Saa3	Pi16	1.6089	0.112846	0.812842
FB_Saa3	Cp	1.60243	0.114291	0.735859
FB_Saa3	Gfap	1.56005	0.124004	3.16042
FB_Saa3	Selenbp1	1.55799	0.124477	0.791129
FB_Saa3	Fibin	1.55615	0.124915	1.2261
FB_Saa3	Pcolce2	1.51591	0.134782	1.17787
FB_Saa3	Dpt	1.46276	0.148715	0.616469
FB_Saa3	F3	1.35756	0.179671	1.0043
FB_WntX	Wif1	2.73605	0.052117	9.28601
FB_WntX	Pgam2	1.24094	0.282429	2.79685
FB_WntX	Prnp	1.21812	0.290106	2.12159
FB_WntX	Rsad2	1.14647	0.315517	3.12451
FB_WntX	Eng	1.13134	0.321121	1.42189
FB_WntX	Ly6c2	1.00343	0.372426	1.96202
FB_WntX	Coch	0.993988	0.37649	7.52384
FB_WntX	Ccdc153	0.986336	0.379807	6.33832
FB_WntX	Mmp8	0.985243	0.380283	6.22713
FB_WntX	Cubn	0.981235	0.382033	5.8799
FB_WntX	Aqp1	0.967177	0.388205	1.38412
FB_WntX	Neurod1	0.949717	0.396034	4.45332
FB_WntX	Ndufs8	0.907436	0.415499	2.90672
FB_WntX	Hp	0.885392	0.425957	3.25563
FB_WntX	Podxl	0.854869	0.440799	1.78026
FB_WntX	Pygm	0.841321	0.447516	1.63477
FB_WntX	Sox17	0.835486	0.450441	2.72673
FB_WntX	Myoz2	0.822373	0.457055	2.72656
FB_WntX	Mgll	0.821249	0.457629	2.22159
FB_WntX	Tcf15	0.809071	0.463848	2.50805
FB_WntX	Il17ra	0.787571	0.47499	2.351
FB_WntX	Cox8b	0.776477	0.480816	1.29253
FB_WntX	Stmn1	0.738199	0.501355	2.04233
FB_WntX	Ctla2a	0.670793	0.53909	1.70197
FB_WntX	Clec14a	0.64438	0.554416	1.58676
FB_quiescent	Htra3	33.2694	1.02599e-182	4.51865
FB_quiescent	Pdgfra	26.9683	2.45655e-131	3.36061
FB_quiescent	Cfh	25.8783	2.49877e-123	2.95171
FB_quiescent	Lum	25.5693	1.77405e-120	3.15017
FB_quiescent	Pi16	22.9778	1.11645e-100	3.54365
FB_quiescent	Bgn	22.0846	1.03579e-94	2.42849
FB_quiescent	Ccdc80	20.7723	1.01159e-84	2.48416
FB_quiescent	Pcolce2	16.259	6.0383e-55	2.57322
FB_quiescent	Dpt	15.7991	2.12272e-52	1.64745
FB_quiescent	Pmp22	14.7928	2.16292e-46	2.24451
FB_quiescent	Fibin	14.5723	3.96851e-45	2.80026
FB_quiescent	Mfap5	14.3753	3.53308e-44	1.75151
FB_quiescent	Hmgcs2	13.7362	1.4996e-40	3.11728
FB_quiescent	Serpinf1	11.5847	7.15523e-30	1.42198
FB_quiescent	C3	10.9326	6.15074e-27	1.54846
FB_quiescent	Sfrp1	10.5795	2.44024e-25	1.43579
FB_quiescent	Selenbp1	10.4182	1.26492e-24	1.20709
FB_quiescent	Cd9	10.3569	2.23537e-24	1.06393
FB_quiescent	Fbln5	10.2831	4.75948e-24	1.59951
FB_quiescent	Igfbp6	9.93359	1.32323e-22	1.64335
FB_quiescent	Sox9	9.18401	1.30841e-19	2.1769
FB_quiescent	Col8a1	8.55223	2.85679e-17	1.87502
FB_quiescent	Aspn	8.54393	2.8827e-17	0.965134
FB_quiescent	Pnmal2	8.41749	8.7417e-17	2.34884
FB_quiescent	Sod3	8.2077	4.63965e-16	1.27256
matFB_Cd9	Lum	6.21084	3.01422e-08	2.80917
matFB_Cd9	Bgn	4.8662	6.46724e-06	2.4237
matFB_Cd9	Htra3	4.41387	3.4886e-05	2.2381
matFB_Cd9	Cfh	4.12006	9.9577e-05	1.84615
matFB_Cd9	Pi16	3.71485	0.000397608	2.08212
matFB_Cd9	Mfap5	3.54956	0.000683234	1.93207
matFB_Cd9	Ccdc80	3.27722	0.001613	1.51233
matFB_Cd9	Pdgfra	2.98829	0.00383173	1.55189
matFB_Cd9	Serpinf1	2.74247	0.00768231	1.44377
matFB_Cd9	Rbp1	2.69239	0.00881303	1.66449
matFB_Cd9	Mfap4	2.62908	0.010453	1.52981
matFB_Cd9	Nbl1	2.59882	0.0113364	1.89486
matFB_Cd9	Igfbp6	2.54628	0.0130213	1.81955
matFB_Cd9	Nupr1	2.49966	0.0147033	1.52642
matFB_Cd9	Fxyd6	2.39295	0.0193161	1.27065
matFB_Cd9	Anxa2	2.31144	0.0236519	0.847572
matFB_Cd9	Pmp22	2.20638	0.0305383	1.33177
matFB_Cd9	Cd9	2.07796	0.0412629	0.876064
matFB_Cd9	Dpt	2.04984	0.0440092	1.07194
matFB_Cd9	Selenbp1	1.96208	0.0536085	1.02244
matFB_Cd9	Fibin	1.87381	0.065	1.33735
matFB_Cd9	C3	1.59942	0.114046	0.776229
matFB_Cd9	Clcnkb	1.46336	0.147718	2.95601
matFB_Cd9	Aspn	1.44997	0.151373	0.606589
matFB_Cd9	Sox9	1.3678	0.175614	1.15001
matFB_Il1rapl1	Cfh	6.51406	2.86998e-05	6.3479
matFB_Il1rapl1	Sfrp1	5.17805	0.000228837	2.95517
matFB_Il1rapl1	C3	4.20659	0.00121692	6.25066
matFB_Il1rapl1	Htra3	3.95248	0.00191864	5.49575
matFB_Il1rapl1	Lum	3.75561	0.00274193	4.71473
matFB_Il1rapl1	Dpt	3.10133	0.00916527	3.95465
matFB_Il1rapl1	Pdgfra	2.93858	0.0124034	4.43355
matFB_Il1rapl1	Bgn	2.77521	0.0167806	2.33321
matFB_Il1rapl1	Ccdc80	2.67875	0.0200807	3.54654
matFB_Il1rapl1	Il1r1	2.28984	0.0409401	3.10812
matFB_Il1rapl1	Mfap4	2.23888	0.0448734	2.43847
matFB_Il1rapl1	Cp	2.18777	0.0491879	1.78435
matFB_Il1rapl1	Serpina3n	2.13785	0.0537952	4.18469
matFB_Il1rapl1	Rbp1	2.13093	0.0544608	3.10473
matFB_Il1rapl1	Sod3	2.09368	0.0581895	2.85135
matFB_Il1rapl1	Nox4	2.07407	0.0602483	3.50028
matFB_Il1rapl1	Fxyd6	1.96688	0.07275	2.85142
matFB_Il1rapl1	Pi16	1.88706	0.0835628	2.67774
matFB_Il1rapl1	Prss23	1.8143	0.0946805	2.40235
matFB_Il1rapl1	Sfrp2	1.66665	0.121441	2.84674
matFB_Il1rapl1	Selenbp1	1.59938	0.1357	1.43515
matFB_Il1rapl1	Serpinf1	1.58568	0.138787	2.11237
matFB_Il1rapl1	Sox9	1.54315	0.148741	3.22276
matFB_Il1rapl1	Fmo5	1.47867	0.164987	2.31313
matFB_Il1rapl1	Nbl1	1.46385	0.168929	2.63457
myoFB_IFN	Rsad2	7.89084	1.0108e-14	1.46366
myoFB_IFN	Isg15	7.66688	5.25527e-14	1.76627
myoFB_IFN	Cenpf	6.1143	1.53498e-09	1.86995
myoFB_IFN	Ube2c	5.16519	3.05906e-07	2.1983
myoFB_IFN	Cdh5	4.47286	8.83347e-06	0.534438
myoFB_IFN	Stmn1	4.2633	2.25925e-05	1.10249
myoFB_IFN	Fibin	3.8766	0.000114781	1.06871
myoFB_IFN	Tubb3	3.48962	0.0005107	1.19071
myoFB_IFN	Isg20	3.422	0.000654398	2.33471
myoFB_IFN	Gpihbp1	3.1937	0.00145958	0.448738
myoFB_IFN	Kdr	2.95357	0.00323322	0.385627
myoFB_IFN	Aqp1	2.93326	0.00344929	0.415108
myoFB_IFN	Cav1	2.89798	0.00385744	0.349288
myoFB_IFN	Tie1	2.89591	0.00388273	0.366319
myoFB_IFN	Serpinb11	2.89055	0.00395419	2.92446
myoFB_IFN	Clec4f	2.79431	0.00533073	3.06636
myoFB_IFN	Pvalb	2.79259	0.00535928	3.78268
myoFB_IFN	Rbp2	2.63731	0.00852582	3.0204
myoFB_IFN	Mgll	2.49728	0.0127142	0.305902
myoFB_IFN	Gamt	2.49144	0.0129291	1.33683
myoFB_IFN	Ucma	2.43009	0.0153232	2.81298
myoFB_IFN	Lor	2.29352	0.022087	2.89711
myoFB_IFN	Krt16	2.28683	0.0224758	1.99573
myoFB_IFN	Kcnj16	2.1733	0.0300622	2.48177
myoFB_IFN	Htra3	2.165	0.0306768	0.356322
myoFB_main	Pdgfra	5.26696	1.83959e-07	0.969882
myoFB_main	Col8a1	4.67544	3.51983e-06	1.57929
myoFB_main	Htra3	4.40809	1.20171e-05	0.789585
myoFB_main	Calcrl	4.1242	4.15744e-05	0.733745
myoFB_main	Vcam1	3.93839	9.01426e-05	1.0215
myoFB_main	Osmr	3.86966	0.000119021	0.838659
myoFB_main	Fibin	3.67766	0.000253196	1.02897
myoFB_main	Il1r1	3.52323	0.000453322	0.657125
myoFB_main	Lum	3.48613	0.000519858	0.626498
myoFB_main	Xirp2	3.39032	0.000736447	0.547975
myoFB_main	Aqp1	3.21146	0.00137914	0.479125
myoFB_main	Sox9	3.03852	0.00246542	1.08531
myoFB_main	Nfe2l1	2.99166	0.00286957	0.366715
myoFB_main	Kcnj1	2.8666	0.00427501	2.84205
myoFB_main	Sod3	2.74586	0.00618715	0.614519
myoFB_main	Mfap5	2.60792	0.00929707	0.519165
myoFB_main	Bmpr2	2.4891	0.0130335	0.387568
myoFB_main	Ccdc153	2.43303	0.0152241	2.39105
myoFB_main	Trp53	2.35527	0.0187781	0.548437
myoFB_main	Tmem59l	1.93902	0.0529044	2.90562
myoFB_main	Cldn11	1.87005	0.0618886	0.912378
myoFB_main	Pi16	1.83188	0.0673645	0.320739
myoFB_main	Bgn	1.72051	0.0857609	0.266175
myoFB_main	Ccdc80	1.57022	0.1168	0.260065
myoFB_main	Tmem147	1.4489	0.147804	0.307532
myoFB_Hp	Bgn	10.614	7.16e-17	8.18828
myoFB_Hp	Postn	9.32815	2.20827e-14	10.6029
myoFB_Hp	Dpt	8.91797	1.39953e-13	5.40765
myoFB_Hp	Mfap4	8.64857	4.70173e-13	5.42101
myoFB_Hp	C3	8.22701	3.13669e-12	7.74594
myoFB_Hp	Hp	8.22624	3.15663e-12	8.47912
myoFB_Hp	Sfrp2	7.67776	3.68469e-11	7.98204
myoFB_Hp	Cfh	7.11666	4.42438e-10	3.68141
myoFB_Hp	Serpinf1	6.92657	1.0302e-09	4.73838
myoFB_Hp	Pdgfra	6.87556	1.28543e-09	3.61163
myoFB_Hp	Anxa2	6.76463	2.08747e-09	3.58127
myoFB_Hp	Sfrp1	6.58869	4.50975e-09	4.60813
myoFB_Hp	Il1r1	6.57738	4.7369e-09	4.09264
myoFB_Hp	Lum	6.4781	7.28666e-09	5.05771
myoFB_Hp	Ccdc80	6.24039	2.02428e-08	3.64474
myoFB_Hp	Aspn	5.9608	6.64521e-08	3.98145
myoFB_Hp	Htra3	5.74893	1.61374e-07	3.26446
myoFB_Hp	Serpina3n	5.38103	7.36116e-07	5.92271
myoFB_Hp	Sod3	5.3095	9.8266e-07	3.48396
myoFB_Hp	Osmr	5.1613	1.78193e-06	3.23396
myoFB_Hp	Mfap5	5.1119	2.16996e-06	3.76643
myoFB_Hp	Fbln5	4.85102	6.04417e-06	2.87465
myoFB_Hp	Rbp1	4.66059	1.25844e-05	3.2932
myoFB_Hp	Runx1	4.32859	4.35206e-05	2.96603
myoFB_Hp	Ccn3	4.32205	4.45927e-05	3.96112
myoFB_cycling	Cenpf	5.48453	3.29171e-05	5.17313
myoFB_cycling	Ube2c	2.40124	0.027356	4.42413
myoFB_cycling	Kdr	1.67472	0.111254	1.13961
myoFB_cycling	Cdh5	1.40162	0.178006	0.831214
myoFB_cycling	Cav1	1.08318	0.29301	0.802128
myoFB_cycling	Col2a1	0.988917	0.335812	6.57145
myoFB_cycling	Cdhr5	0.957737	0.350883	4.60149
myoFB_cycling	Gc	0.950809	0.354294	4.38221
myoFB_cycling	Bmp7	0.940417	0.359453	4.1053
myoFB_cycling	Cubn	0.928638	0.365362	3.84462
myoFB_cycling	Lamp3	0.924482	0.367462	3.76278
myoFB_cycling	Gpihbp1	0.911013	0.374306	0.614519
myoFB_cycling	Pglyrp1	0.907854	0.375948	3.47505
myoFB_cycling	Tmem212	0.907162	0.376305	3.46422
myoFB_cycling	Slc17a7	0.821256	0.422242	2.51581
myoFB_cycling	Cldn11	0.759603	0.457323	2.0859
myoFB_cycling	Tie1	0.744591	0.466112	0.487491
myoFB_cycling	Bmpr2	0.655184	0.520623	0.482438
myoFB_cycling	A330076H08Rik	0.597513	0.557603	1.33613
myoFB_cycling	Mapk10	0.573961	0.573093	1.25319
myoFB_cycling	Aqp7	0.545014	0.592421	0.451839
myoFB_cycling	Aqp1	0.503607	0.620625	0.29326
myoFB_cycling	Clec14a	0.471888	0.64267	0.590691
myoFB_cycling	Rgs5	0.388279	0.702353	0.258738
myoFB_cycling	Rorc	0.383715	0.705678	0.462105
Fibrocytes	Htra3	11.0029	2.90018e-23	3.05401
Fibrocytes	Pdgfra	8.12341	2.01063e-14	2.24265
Fibrocytes	Lum	7.1949	7.06067e-12	2.01347
Fibrocytes	Pi16	6.55274	3.14819e-10	2.45228
Fibrocytes	Runx2	6.3476	1.01311e-09	3.55912
Fibrocytes	Cfh	6.11411	3.63297e-09	1.58702
Fibrocytes	Ccdc80	5.57312	6.3917e-08	1.56737
Fibrocytes	Bgn	5.4987	9.24417e-08	1.30506
Fibrocytes	Pcolce2	4.92008	1.561e-06	1.7976
Fibrocytes	Mfap5	4.88803	1.8039e-06	1.39641
Fibrocytes	Fibin	4.39638	1.62338e-05	2.04718
Fibrocytes	Dpt	4.24184	3.10451e-05	1.08525
Fibrocytes	Siglech	3.72615	0.000240065	2.76832
Fibrocytes	Serpinf1	3.47315	0.000603925	0.966622
Fibrocytes	Cstdc4	3.25855	0.00127415	3.12115
Fibrocytes	Sox9	3.20483	0.00152584	2.0256
Fibrocytes	Hmgcs2	3.1972	0.00156465	1.71785
Fibrocytes	Sfrp1	3.15394	0.00180269	0.909092
Fibrocytes	Sod3	3.15385	0.00180529	1.09263
Fibrocytes	Cd5l	3.0676	0.00239399	4.43091
Fibrocytes	C3	2.94421	0.0035299	0.860257
Fibrocytes	Pmp22	2.91412	0.0038864	1.19432
Fibrocytes	Marco	2.72424	0.00689685	3.26057
Fibrocytes	Calcrl	2.70113	0.00737527	0.812135
Fibrocytes	Fbln5	2.67517	0.00795431	1.00489
ILC2	Il2ra	8.50897	6.80119e-13	5.63892
ILC2	Trdv4	5.14231	1.81227e-06	5.29955
ILC2	Il7r	3.20137	0.00194654	4.16073
ILC2	Cd69	1.95716	0.0537299	4.69831
ILC2	Cd163l1	1.93083	0.0569589	4.28977
ILC2	Nap1l5	1.7019	0.0925582	2.63284
ILC2	Xcl1	1.6506	0.102643	4.11682
ILC2	Gad1	1.57605	0.118862	3.32984
ILC2	Cxcr6	1.56357	0.121767	3.23204
ILC2	Klra5	1.55347	0.124154	1.66423
ILC2	Prx	1.33293	0.186242	2.08134
ILC2	Rab3b	1.24791	0.215613	3.04065
ILC2	Foxp3	1.24124	0.218051	2.9881
ILC2	Bmp7	1.23927	0.218778	2.971
ILC2	Tnf	1.08587	0.280713	2.09312
ILC2	Emb	1.08275	0.282087	1.5648
ILC2	Pou3f3	1.0773	0.284501	2.05649
ILC2	Ube2c	1.07217	0.28678	1.38123
ILC2	Upk1a	1.04705	0.298148	1.9351
ILC2	Calb1	1.019	0.311196	1.83081
ILC2	Sostdc1	0.908879	0.366076	3.46623
ILC2	Pvalb	0.90586	0.367663	3.4189
ILC2	Krt79	0.863345	0.390464	2.88088
ILC2	Cyp4b1	0.862204	0.391078	0.550276
ILC2	Slc34a2	0.854246	0.395455	2.78769
MAIT-like	Cd163l1	4.10385	0.000740501	8.11766
MAIT-like	Trgv2	2.52146	0.0219604	6.36998
MAIT-like	Il23r	2.01174	0.0603738	5.89715
MAIT-like	Il7r	1.98562	0.0634472	5.16353
MAIT-like	Rorc	1.89426	0.0753282	2.56405
MAIT-like	Cxcr6	1.6641	0.114414	6.70266
MAIT-like	Il2ra	1.61393	0.124947	4.18028
MAIT-like	Emb	1.59165	0.129884	3.90172
MAIT-like	Rac2	1.56457	0.136105	3.6219
MAIT-like	Epsti1	1.48614	0.155548	3.02348
MAIT-like	S100a4	1.47247	0.159159	2.78117
MAIT-like	Laptm5	1.40397	0.178323	1.81871
MAIT-like	Il17ra	1.39136	0.182054	2.5227
MAIT-like	Mmp25	1.35843	0.19208	6.55129
MAIT-like	5830411N06Rik	1.25982	0.224753	3.69693
MAIT-like	Rbp1	1.10193	0.285841	1.58302
MAIT-like	Kdr	1.04443	0.310892	0.768469
MAIT-like	Sox17	1.02625	0.319148	1.81388
MAIT-like	Cyp4b1	1.01012	0.326589	1.2126
MAIT-like	Ptprc	0.989347	0.336357	1.33081
MAIT-like	Slc10a1	0.963246	0.348926	4.80518
MAIT-like	Cd3d	0.962584	0.349249	4.77962
MAIT-like	Hpx	0.957995	0.351492	4.61233
MAIT-like	Gm94	0.957338	0.351813	4.58993
MAIT-like	Asprv1	0.954713	0.353102	4.50367
MP_Cxcl13	Nfe2l1	1.76818	0.327618	2.03218
MP_Cxcl13	Cd5l	0.995628	0.501395	8.21172
MP_Cxcl13	Dnase1l3	0.99541	0.501464	8.14125
MP_Cxcl13	Timd4	0.988415	0.503709	7.20424
MP_Cxcl13	Asz1	0.986083	0.504461	6.53774
MP_Cxcl13	Lyve1	0.981797	0.505847	8.40957
MP_Cxcl13	Neurod1	0.97989	0.506466	6.00441
MP_Cxcl13	Rac2	0.95978	0.513063	4.99713
MP_Cxcl13	Ms4a6c	0.944224	0.518257	4.90481
MP_Cxcl13	Clec10a	0.942912	0.518699	4.87032
MP_Cxcl13	Epsti1	0.939524	0.519843	4.40136
MP_Cxcl13	Folr2	0.934606	0.52151	4.66829
MP_Cxcl13	Ltc4s	0.934423	0.521571	4.28269
MP_Cxcl13	Mustn1	0.93129	0.522638	4.21422
MP_Cxcl13	Ms4a6b	0.924951	0.524806	4.08461
MP_Cxcl13	Mgl2	0.909211	0.530247	3.80423
MP_Cxcl13	Fmo5	0.898066	0.534155	3.63309
MP_Cxcl13	Stmn1	0.895296	0.535131	3.59342
MP_Cxcl13	C3ar1	0.884949	0.538806	3.4537
MP_Cxcl13	F3	0.882108	0.539822	3.41747
MP_Cxcl13	Trp53	0.880069	0.540553	3.39197
MP_Cxcl13	F13a1	0.855076	0.549631	3.84187
MP_Cxcl13	Ptprc	0.81121	0.566113	2.71227
MP_Cxcl13	Fxyd1	0.793682	0.572905	3.26292
MP_Cxcl13	Ccl9	0.769891	0.582297	2.41161
MP_MHCII_Cx3cr1	Ctss	6.53788	6.99034e-09	3.12511
MP_MHCII_Cx3cr1	Laptm5	5.06779	2.86269e-06	2.9341
MP_MHCII_Cx3cr1	Ptprc	4.9432	4.64211e-06	2.988
MP_MHCII_Cx3cr1	F13a1	4.54337	2.10505e-05	2.74505
MP_MHCII_Cx3cr1	Mpeg1	4.5161	2.32924e-05	2.7124
MP_MHCII_Cx3cr1	Gatm	4.1614	8.43418e-05	3.83918
MP_MHCII_Cx3cr1	Cx3cr1	4.06753	0.000117412	3.80232
MP_MHCII_Cx3cr1	Cybb	3.98729	0.000155274	3.33345
MP_MHCII_Cx3cr1	Mgl2	3.8599	0.000240517	3.76784
MP_MHCII_Cx3cr1	Epsti1	3.54226	0.0006906	3.07553
MP_MHCII_Cx3cr1	Clec10a	3.45251	0.000921177	2.69951
MP_MHCII_Cx3cr1	Alox5ap	3.39932	0.00109064	2.45862
MP_MHCII_Cx3cr1	Folr2	3.36619	0.00121024	2.34743
MP_MHCII_Cx3cr1	Ms4a7	3.33235	0.00134595	2.72969
MP_MHCII_Cx3cr1	Pf4	3.28072	0.00157968	2.38369
MP_MHCII_Cx3cr1	Hpgd	3.05959	0.0030855	3.58978
MP_MHCII_Cx3cr1	Runx1	3.00751	0.00359539	2.16151
MP_MHCII_Cx3cr1	Itgam	2.93162	0.0044804	1.9541
MP_MHCII_Cx3cr1	C5ar1	2.90152	0.00488657	2.44247
MP_MHCII_Cx3cr1	C3ar1	2.56372	0.0123817	2.01605
MP_MHCII_Cx3cr1	Ms4a6b	2.42875	0.0175732	1.90828
MP_MHCII_Cx3cr1	Ccl9	2.38506	0.0196306	1.70568
MP_MHCII_Cx3cr1	Clec4a3	2.11616	0.0376921	2.46553
MP_MHCII_Cx3cr1	Ms4a6c	2.00902	0.0481707	1.46634
MP_MHCII_Cx3cr1	Ncf4	1.95563	0.0542749	1.45327
MP_Retnla	Retnla	8.79213	2.92576e-12	12.617
MP_Retnla	F13a1	6.70815	9.02766e-09	5.60155
MP_Retnla	Ctss	6.21689	5.9424e-08	3.89131
MP_Retnla	Ccl9	6.14018	7.98829e-08	5.53318
MP_Retnla	Alox5ap	6.05332	1.11123e-07	4.28594
MP_Retnla	Lyve1	5.7603	3.3697e-07	4.56759
MP_Retnla	Ptprc	4.98399	5.94559e-06	3.4593
MP_Retnla	Itgam	4.64642	1.98516e-05	3.15323
MP_Retnla	Clec10a	4.48135	3.54405e-05	4.41403
MP_Retnla	Folr2	4.47615	3.6089e-05	4.42627
MP_Retnla	Laptm5	4.10963	0.000125992	2.69413
MP_Retnla	Ncf4	3.98123	0.000193218	3.07022
MP_Retnla	S100a4	3.91859	0.000237213	3.215
MP_Retnla	Cfh	3.89267	0.000257661	1.75809
MP_Retnla	Ltc4s	3.87983	0.000269365	3.13849
MP_Retnla	Mgl2	3.84746	0.000299498	4.42827
MP_Retnla	C3ar1	3.24061	0.00197673	2.69577
MP_Retnla	Mpeg1	3.2201	0.00209925	2.26577
MP_Retnla	Ccr2	3.10699	0.00292464	4.02832
MP_Retnla	Ms4a6c	2.89592	0.00532118	2.55301
MP_Retnla	Runx1	2.85249	0.00599943	2.18675
MP_Retnla	Pf4	2.83287	0.00633374	3.10432
MP_Retnla	Clec4a3	2.8315	0.0063575	3.23364
MP_Retnla	Ms4a6b	2.66955	0.00983487	3.24329
MP_Retnla	Timd4	2.66165	0.0100425	3.85127
MP_Timd4_Lyve1	F13a1	31.9454	1.54875e-137	7.77465
MP_Timd4_Lyve1	Folr2	23.5875	2.36713e-90	5.96708
MP_Timd4_Lyve1	Ctss	20.686	2.89955e-74	4.10746
MP_Timd4_Lyve1	Lyve1	19.7439	6.17074e-69	6.00415
MP_Timd4_Lyve1	Ccl9	19.4045	3.8468e-67	4.60211
MP_Timd4_Lyve1	Laptm5	19.1628	7.69968e-66	4.03453
MP_Timd4_Lyve1	Ms4a6c	18.3944	1.1405e-61	4.42536
MP_Timd4_Lyve1	Alox5ap	18.0704	6.11399e-60	4.27367
MP_Timd4_Lyve1	Pf4	17.5963	2.07343e-57	4.8537
MP_Timd4_Lyve1	Cfh	16.515	5.94059e-52	2.75501
MP_Timd4_Lyve1	Ptprc	16.0906	1.16314e-49	3.32736
MP_Timd4_Lyve1	Clec10a	15.4521	2.12535e-46	4.60452
MP_Timd4_Lyve1	Mgl2	15.0622	1.8318e-44	4.65185
MP_Timd4_Lyve1	Ms4a6b	14.5337	6.97098e-42	4.37178
MP_Timd4_Lyve1	Itgam	14.0165	1.93454e-39	3.28759
MP_Timd4_Lyve1	C3ar1	13.99	2.75141e-39	3.60614
MP_Timd4_Lyve1	C5ar1	13.0411	7.29751e-35	4.13045
MP_Timd4_Lyve1	Cybb	12.4774	2.48625e-32	3.66104
MP_Timd4_Lyve1	Ltc4s	12.2751	1.94991e-31	3.95829
MP_Timd4_Lyve1	Timd4	11.9438	5.54348e-30	5.95067
MP_Timd4_Lyve1	Ms4a7	11.1999	7.43628e-27	3.11777
MP_Timd4_Lyve1	Ncf4	11.1398	1.30387e-26	2.61185
MP_Timd4_Lyve1	Epsti1	11.1124	1.74513e-26	3.54137
MP_Timd4_Lyve1	Mpeg1	10.9248	9.79916e-26	2.6508
MP_Timd4_Lyve1	Runx1	10.7109	7.24945e-25	2.54595
MP_Trem2_Gpnmb	Ms4a7	22.0588	4.01796e-77	6.33128
MP_Trem2_Gpnmb	Ctss	20.7486	1.33802e-70	5.56551
MP_Trem2_Gpnmb	Mpeg1	19.8875	2.87737e-66	5.81838
MP_Trem2_Gpnmb	Laptm5	18.0773	2.27068e-57	4.39458
MP_Trem2_Gpnmb	Ptprc	17.5032	1.39617e-54	4.08883
MP_Trem2_Gpnmb	F13a1	15.6317	1.15329e-45	4.25996
MP_Trem2_Gpnmb	C3ar1	15.3721	1.98873e-44	4.23907
MP_Trem2_Gpnmb	Trem2	15.2912	4.86394e-44	5.32508
MP_Trem2_Gpnmb	Ms4a6c	14.0849	1.51061e-38	4.13263
MP_Trem2_Gpnmb	Cybb	13.7269	5.95663e-37	4.14711
MP_Trem2_Gpnmb	Clec4a3	12.8863	2.80199e-33	4.36386
MP_Trem2_Gpnmb	Itgam	12.3151	7.12237e-31	3.30681
MP_Trem2_Gpnmb	Alox5ap	12.2484	1.35677e-30	3.08941
MP_Trem2_Gpnmb	C5ar1	11.3249	8.46084e-27	3.95373
MP_Trem2_Gpnmb	Epsti1	11.2326	1.97223e-26	3.8656
MP_Trem2_Gpnmb	Cx3cr1	11.2286	2.06986e-26	4.82436
MP_Trem2_Gpnmb	Folr2	11.0778	7.92004e-26	3.1842
MP_Trem2_Gpnmb	Pf4	10.6711	3.09888e-24	3.43379
MP_Trem2_Gpnmb	Ms4a6b	10.6095	5.38849e-24	3.80452
MP_Trem2_Gpnmb	Ncf4	10.339	5.6361e-23	2.69689
MP_Trem2_Gpnmb	Runx1	10.1167	3.86281e-22	2.80638
MP_Trem2_Gpnmb	Ccl9	10.0062	9.76711e-22	2.64593
MP_Trem2_Gpnmb	Csf3r	9.84408	4.01122e-21	4.50535
MP_Trem2_Gpnmb	Cfh	9.11401	1.46924e-18	1.54816
MP_Trem2_Gpnmb	Clec10a	8.53403	1.45384e-16	2.96189
Mast_cells	Cpa3	5.41727	5.6629e-07	10.7498
Mast_cells	Cyp11a1	3.79537	0.000277408	8.7986
Mast_cells	Bmpr2	2.11886	0.0370435	0.859562
Mast_cells	Cndp2	1.83822	0.0695559	1.24525
Mast_cells	Calb1	1.74372	0.0848629	2.82858
Mast_cells	Hpgd	1.67945	0.0967754	2.19393
Mast_cells	Psmb8	1.5993	0.113499	1.29656
Mast_cells	Aqp3	1.59855	0.113674	3.52962
Mast_cells	Ccdc80	1.54403	0.126324	0.779799
Mast_cells	Klra5	1.53465	0.128619	1.62874
Mast_cells	Upk1b	1.51294	0.134041	3.08706
Mast_cells	Ncr1	1.49856	0.137733	2.80828
Mast_cells	Il23r	1.48225	0.142013	2.71816
Mast_cells	Gfap	1.47315	0.144443	2.67041
Mast_cells	C3	1.4685	0.1457	1.84854
Mast_cells	Tnf	1.45199	0.150228	3.09399
Mast_cells	Krt19	1.45081	0.150533	2.07398
Mast_cells	Colec11	1.42357	0.158263	1.06522
Mast_cells	Aqp1	1.40816	0.16276	0.732026
Mast_cells	Tmem147	1.40452	0.163839	0.909238
Mast_cells	Hnf4a	1.3519	0.180035	4.34692
Mast_cells	Cd8a	1.32973	0.187205	3.95434
Mast_cells	Emb	1.31939	0.190614	1.52951
Mast_cells	Sh3gl3	1.31133	0.193312	2.01003
Mast_cells	Fli1	1.29773	0.19791	0.567671
NK_Gzma	Ncr1	9.05414	3.23951e-15	7.83233
NK_Gzma	Nkg7	7.98051	1.02032e-12	8.35025
NK_Gzma	Tbx21	4.07592	8.30795e-05	6.54298
NK_Gzma	Xcl1	2.62292	0.00985815	4.92474
NK_Gzma	Myoz1	1.65457	0.100646	4.26357
NK_Gzma	Il17a	1.64477	0.102652	2.43316
NK_Gzma	Gzmb	1.60589	0.110946	3.65163
NK_Gzma	Rac2	1.56258	0.120798	1.57386
NK_Gzma	Cxcr6	1.4529	0.14888	3.12481
NK_Gzma	Lck	1.44452	0.151219	2.86642
NK_Gzma	Epsti1	1.32791	0.186745	1.35103
NK_Gzma	Myf6	1.3217	0.188798	2.05502
NK_Gzma	Clcnka	1.32021	0.189297	3.84261
NK_Gzma	Fxyd3	1.27023	0.20648	3.25722
NK_Gzma	Cd69	1.2515	0.213204	3.08714
NK_Gzma	Cldn7	1.22029	0.224766	2.84176
NK_Gzma	Vsnl1	1.21714	0.225956	2.81937
NK_Gzma	Trp53	1.20054	0.232299	0.638123
NK_Gzma	Slc4a4	1.19017	0.236333	0.593022
NK_Gzma	Scgb3a2	1.13599	0.258241	2.33325
NK_Gzma	Sypl2	1.12977	0.260837	1.51519
NK_Gzma	Clcnkb	1.10399	0.271815	1.45627
NK_Gzma	Otor	1.07978	0.282419	2.07239
NK_Gzma	Trgv2	1.07977	0.282424	2.07239
NK_Gzma	Chl1	1.06885	0.287293	0.88141
NK_Klra5	Cp	1.33761	0.312819	1.93974
NK_Klra5	Pgam2	1.2329	0.342857	2.36311
NK_Klra5	Tbx21	0.994207	0.424886	7.67731
NK_Klra5	Acan	0.988523	0.427092	6.68962
NK_Klra5	Nkg7	0.988086	0.427262	6.63558
NK_Klra5	Scg5	0.987103	0.427646	6.52088
NK_Klra5	Ncr1	0.984479	0.42867	6.25314
NK_Klra5	Tfcp2l1	0.983058	0.429226	6.12643
NK_Klra5	Trdv4	0.97344	0.433009	5.47542
NK_Klra5	Pnmal2	0.941197	0.445956	4.321
NK_Klra5	Scin	0.920102	0.45465	3.87365
NK_Klra5	Etv1	0.885236	0.469416	3.34277
NK_Klra5	Anxa2	0.834903	0.491568	0.998069
NK_Klra5	Satb1	0.833319	0.49233	2.79177
NK_Klra5	F3	0.823153	0.496949	2.7039
NK_Klra5	Tmem100	0.779759	0.517153	2.37678
NK_Klra5	Slc25a37	0.769379	0.522106	2.30779
NK_Klra5	Sod3	0.765115	0.524153	2.28033
NK_Klra5	Slc4a4	0.763039	0.525153	2.26713
NK_Klra5	Lum	0.724279	0.544158	2.43629
NK_Klra5	Colec11	0.716035	0.548279	1.99463
NK_Klra5	Prox1	0.659315	0.577451	1.71799
NK_Klra5	Notch2	0.598438	0.610289	1.46586
NK_Klra5	Des	0.554718	0.634837	1.79514
NK_Klra5	Selenbp1	0.519856	0.654972	1.18865
NK_T	Klra8	2.65763	0.0222796	4.56444
NK_T	Kdr	2.17882	0.0519595	1.98327
NK_T	Ndrg1	1.67695	0.1217	2.40692
NK_T	Ly6g6c	1.45567	0.173424	5.8693
NK_T	Zbtb46	1.35606	0.202261	2.96238
NK_T	Aqp1	1.28867	0.223944	1.6527
NK_T	Cav1	1.27443	0.22877	1.71693
NK_T	Kras	1.20107	0.254937	1.34822
NK_T	Sox17	1.19063	0.258852	2.44016
NK_T	Fmo5	1.02975	0.325229	1.79487
NK_T	Dcdc2a	0.982941	0.346762	5.93313
NK_T	Cd69	0.975942	0.350067	5.43675
NK_T	Gzmb	0.975067	0.350482	5.38517
NK_T	Bmpr2	0.972244	0.351807	0.876716
NK_T	Car2	0.966319	0.354649	4.95075
NK_T	Trgv2	0.951885	0.361602	4.43531
NK_T	Cd3e	0.93701	0.368869	4.04585
NK_T	Il23r	0.933951	0.370376	3.97718
NK_T	Sh3gl3	0.89283	0.39106	3.27648
NK_T	Nkx2-5	0.834325	0.421833	0.827609
NK_T	5830411N06Rik	0.832476	0.422844	2.62828
NK_T	Timp4	0.744955	0.471906	1.06839
NK_T	Mapk10	0.731003	0.480055	1.93892
NK_T	Tie1	0.667877	0.517957	0.468849
NK_T	Gpihbp1	0.634561	0.538676	0.595834
Not_annotated	Il1b	10.7881	2.0562e-25	6.35235
Not_annotated	Thbs4	7.00954	5.11644e-12	6.73109
Not_annotated	Mmp9	6.84872	1.49402e-11	6.52801
Not_annotated	Ccr2	6.22904	7.54164e-10	2.10137
Not_annotated	Ptprc	6.21764	8.06963e-10	1.47336
Not_annotated	Ctss	5.81024	8.94107e-09	1.33077
Not_annotated	Cybb	5.36524	1.05527e-07	1.53672
Not_annotated	Ccl9	5.09917	4.2418e-07	1.29561
Not_annotated	Itgam	5.01053	6.67595e-07	1.69531
Not_annotated	Clec10a	4.77792	2.10679e-06	1.95037
Not_annotated	Alox5ap	4.74075	2.5113e-06	1.16928
Not_annotated	Laptm5	4.72629	2.6926e-06	1.1345
Not_annotated	Retnla	4.69804	3.0909e-06	3.31762
Not_annotated	Kcnj16	4.4411	1.02165e-05	4.57302
Not_annotated	Ncf4	4.33966	1.60662e-05	1.13938
Not_annotated	Il7r	4.09607	4.62424e-05	2.10827
Not_annotated	Mgl2	3.96594	7.95372e-05	1.3039
Not_annotated	Rac2	3.92546	9.39482e-05	1.63526
Not_annotated	C5ar1	3.82922	0.000138432	1.28732
Not_annotated	Wnt3	3.53179	0.00043656	5.19626
Not_annotated	Hnf1a	3.40931	0.000684135	5.49499
Not_annotated	Cstdc4	3.30544	0.000990449	2.25912
Not_annotated	Csf3r	3.19654	0.00144498	1.50781
Not_annotated	Cxcl2	3.12575	0.00183783	2.84013
Not_annotated	Ms4a6c	3.11939	0.00187633	1.01738
Neutrophil_1	Cstdc4	4.54639	2.11953e-05	5.45246
Neutrophil_1	Mgll	4.15022	8.85977e-05	1.60409
Neutrophil_1	Cdh5	4.14212	9.10527e-05	1.424
Neutrophil_1	Pglyrp1	4.03137	0.000134689	5.5672
Neutrophil_1	Rsad2	3.6283	0.000525081	1.89624
Neutrophil_1	Gpihbp1	3.58081	0.000612447	1.29561
Neutrophil_1	Kdr	3.41823	0.00103324	1.64499
Neutrophil_1	Cav1	3.0694	0.00300558	1.05862
Neutrophil_1	Tie1	2.98064	0.00389993	1.03585
Neutrophil_1	Asprv1	2.69439	0.00874468	5.42846
Neutrophil_1	Cxcr2	2.4578	0.0163528	5.04399
Neutrophil_1	Isg20	2.37995	0.0199272	4.06296
Neutrophil_1	Lipg	2.26635	0.026394	6.14662
Neutrophil_1	Eng	2.2057	0.0305398	0.874216
Neutrophil_1	Ly6c2	2.13543	0.0360579	0.702649
Neutrophil_1	Cavin2	2.11749	0.0375982	0.61061
Neutrophil_1	Cd36	1.94479	0.0556233	0.863983
Neutrophil_1	Aqp7	1.82674	0.0718147	1.01834
Neutrophil_1	Isca1	1.68231	0.0967597	0.584893
Neutrophil_1	Mmp8	1.6311	0.107175	3.83972
Neutrophil_1	Podxl	1.58318	0.117687	0.671378
Neutrophil_1	Timp4	1.5795	0.118524	0.892552
Neutrophil_1	Aqp1	1.41484	0.161343	0.596648
Neutrophil_1	Fli1	1.34208	0.183713	0.677685
Neutrophil_1	Abca13	1.34114	0.184033	4.12342
Neutrophil_2	Tnf	4.73433	6.53125e-06	5.52522
Neutrophil_2	Il23a	4.19633	5.48505e-05	4.20446
Neutrophil_2	Cav1	3.62648	0.000434415	1.12454
Neutrophil_2	Rsad2	3.48035	0.000715661	1.48617
Neutrophil_2	Tie1	3.25751	0.00148947	1.13849
Neutrophil_2	Kdr	3.01464	0.0031838	0.870517
Neutrophil_2	Cdh5	2.94415	0.00394138	1.01817
Neutrophil_2	Gpihbp1	2.90496	0.00443014	1.11814
Neutrophil_2	Aqp1	2.75441	0.00686576	0.99592
Neutrophil_2	Mgll	2.4931	0.0141294	0.778854
Neutrophil_2	Podxl	2.37938	0.0190344	0.704036
Neutrophil_2	Cxcl2	2.2801	0.0245102	3.50727
Neutrophil_2	Cavin2	2.11125	0.0369789	0.621091
Neutrophil_2	Hc	1.91106	0.0585744	4.14838
Neutrophil_2	Ddc	1.82625	0.0704974	2.79437
Neutrophil_2	Il1r2	1.74665	0.0834601	2.87683
Neutrophil_2	Il23r	1.7197	0.0882705	2.74385
Neutrophil_2	Kcnk1	1.58046	0.116846	3.40457
Neutrophil_2	Aqp7	1.49398	0.138003	0.673156
Neutrophil_2	Sox2	1.42509	0.156933	2.45532
Neutrophil_2	Fam183b	1.33316	0.185207	4.03659
Neutrophil_2	Slc27a2	1.2457	0.215495	3.0358
Neutrophil_2	Kl	1.2428	0.216559	3.01192
Neutrophil_2	Ly6c2	1.23805	0.218287	0.388224
Neutrophil_2	Eng	1.23727	0.218576	0.405292
Schwann_Galectin	Kcna1	6.02757	1.75803e-05	8.18736
Schwann_Galectin	Ncam1	3.0805	0.00716633	5.75261
Schwann_Galectin	Prnp	3.06284	0.00743565	4.40766
Schwann_Galectin	Cd9	2.76019	0.0139368	3.14007
Schwann_Galectin	Chl1	2.72327	0.0150368	4.81468
Schwann_Galectin	Timp3	2.63489	0.0180057	1.96054
Schwann_Galectin	Hmgcs2	2.3038	0.03498	3.40943
Schwann_Galectin	Sfrp1	2.24822	0.039004	2.94397
Schwann_Galectin	Ptn	2.22399	0.0408868	2.6473
Schwann_Galectin	Ndrg1	2.17558	0.044911	2.11886
Schwann_Galectin	Plp1	2.16516	0.0458329	5.53982
Schwann_Galectin	S100a4	2.00455	0.062234	3.69304
Schwann_Galectin	Fxyd1	1.78911	0.0925349	1.81887
Schwann_Galectin	Gatm	1.75103	0.099084	4.45053
Schwann_Galectin	Sostdc1	1.71811	0.105064	8.07372
Schwann_Galectin	Postn	1.68754	0.110855	1.85443
Schwann_Galectin	Lgals3	1.49192	0.15517	3.03647
Schwann_Galectin	Erbb2	1.49168	0.155233	2.86309
Schwann_Galectin	Sox2	1.39903	0.180889	4.65092
Schwann_Galectin	Amph	1.36553	0.190976	4.02219
Schwann_Galectin	Myl9	1.35204	0.195157	2.34538
Schwann_Galectin	Ndufs8	0.989637	0.337077	1.15924
Schwann_Galectin	Prom2	0.977686	0.342781	5.52803
Schwann_Galectin	Fxyd3	0.969627	0.346662	5.08291
Schwann_Galectin	Gap43	0.956617	0.352992	4.609
SwC_IFN	Kcna1	9.81891	1.14603e-14	9.16471
SwC_IFN	Prnp	7.22705	5.51842e-10	6.22287
SwC_IFN	Chl1	6.30066	2.5153e-08	4.88556
SwC_IFN	Ncam1	5.38779	9.62131e-07	5.54544
SwC_IFN	Cd9	5.32761	1.21324e-06	2.77426
SwC_IFN	Sfrp1	4.41674	3.67579e-05	2.58932
SwC_IFN	Ptn	4.38323	4.14713e-05	2.93023
SwC_IFN	S100a4	3.84181	0.000270763	3.51327
SwC_IFN	Timp3	3.6949	0.000440109	1.98618
SwC_IFN	Hmgcs2	3.68403	0.000456444	3.79352
SwC_IFN	Ndrg1	3.4168	0.00107328	2.77579
SwC_IFN	Gatm	3.27581	0.00165965	3.43766
SwC_IFN	Postn	3.10914	0.00273744	2.74449
SwC_IFN	Anxa2	2.99222	0.00384774	1.04389
SwC_IFN	Plp1	2.84311	0.00589365	4.46498
SwC_IFN	Sostdc1	2.74684	0.00769466	6.92803
SwC_IFN	Prss23	2.7073	0.00856759	2.31288
SwC_IFN	Pxdc1	2.28074	0.0256956	1.68039
SwC_IFN	Amph	2.23525	0.0286878	3.82874
SwC_IFN	Pmp22	2.19461	0.031605	1.63725
SwC_IFN	Stmn1	2.19066	0.0319006	1.6919
SwC_IFN	Pnmal2	1.97455	0.0523766	2.20856
SwC_IFN	Eng	1.8559	0.067787	0.829458
SwC_IFN	Myl9	1.8191	0.0732842	1.58256
SwC_IFN	Sox2	1.79735	0.0767189	3.9482
SwC_metabolic	Prnp	3.11527	0.0263913	5.84958
SwC_metabolic	Kcna1	2.60015	0.0482406	10.0363
SwC_metabolic	Cd9	2.58191	0.0493105	3.33321
SwC_metabolic	Ncam1	2.43996	0.0586568	9.47128
SwC_metabolic	Postn	2.26817	0.0725931	5.88207
SwC_metabolic	Hmgcs2	2.09412	0.090423	4.3305
SwC_metabolic	Timp3	1.86885	0.120582	2.94868
SwC_metabolic	Chl1	1.82036	0.128349	6.4286
SwC_metabolic	F3	1.62285	0.165547	4.42485
SwC_metabolic	S100a4	1.36468	0.230547	3.08342
SwC_metabolic	Erbb2	1.36283	0.231099	3.07051
SwC_metabolic	Pxdc1	1.32431	0.242701	3.73232
SwC_metabolic	Runx1	1.26533	0.261505	2.52292
SwC_metabolic	Ptn	1.23458	0.271834	2.99368
SwC_metabolic	Cndp2	1.20865	0.280824	2.27599
SwC_metabolic	Ndrg1	1.13951	0.306111	2.01969
SwC_metabolic	Sfrp1	1.05567	0.339425	2.11663
SwC_metabolic	Gabrp	0.993878	0.365915	7.47315
SwC_metabolic	Sostdc1	0.993441	0.366109	7.37356
SwC_metabolic	Lor	0.991473	0.36698	6.99481
SwC_metabolic	Oit1	0.989505	0.367852	6.69501
SwC_metabolic	Cdh16	0.987975	0.368532	6.49843
SwC_metabolic	Krt16	0.976606	0.373616	5.53696
SwC_metabolic	Gap43	0.969172	0.376971	5.13798
SwC_metabolic	Plp1	0.965237	0.378757	4.96418
SwC_quiescent	Kcna1	5.82512	8.14735e-05	10.3446
SwC_quiescent	Plp1	3.29704	0.00637549	7.49914
SwC_quiescent	Pmp22	3.18043	0.0079116	3.08495
SwC_quiescent	Prnp	3.13489	0.00861268	5.24762
SwC_quiescent	Cd9	2.64906	0.0212142	3.72437
SwC_quiescent	Ncam1	2.64734	0.0212833	6.67476
SwC_quiescent	Ptn	2.4218	0.0322091	4.03537
SwC_quiescent	Sfrp1	2.23831	0.0449086	1.97202
SwC_quiescent	Chl1	2.22988	0.0456199	5.55401
SwC_quiescent	Prss23	2.06246	0.0614998	3.6446
SwC_quiescent	Postn	2.04563	0.0633274	2.56857
SwC_quiescent	Sostdc1	1.88897	0.0832969	7.99004
SwC_quiescent	Amph	1.83472	0.0914441	5.08527
SwC_quiescent	Fxyd1	1.78886	0.0988762	1.67561
SwC_quiescent	Ndrg1	1.7887	0.0989157	3.57365
SwC_quiescent	Gatm	1.7388	0.107631	3.73707
SwC_quiescent	Emb	1.66532	0.121717	4.43585
SwC_quiescent	Lgals3	1.63537	0.127905	3.0036
SwC_quiescent	S100a4	1.57779	0.140594	3.93951
SwC_quiescent	Serpina3n	1.51996	0.154413	2.46684
SwC_quiescent	Stmn1	1.46725	0.168013	2.2734
SwC_quiescent	Wif1	1.42845	0.17867	5.0333
SwC_quiescent	Gfap	1.42285	0.180252	4.8757
SwC_quiescent	Runx2	1.31365	0.213522	3.27633
SwC_quiescent	Pnmal2	1.28915	0.221638	3.07298
T_CD4	Il7r	9.69325	2.22708e-14	7.2661
T_CD4	Cd3e	2.86155	0.00561861	4.63764
T_CD4	Cd69	1.98019	0.0517901	4.99441
T_CD4	Cd3d	1.97761	0.0520872	4.93991
T_CD4	Emb	1.82094	0.0730786	2.71018
T_CD4	Angpt2	1.60671	0.112816	1.88154
T_CD4	Il2ra	1.57049	0.121003	2.13947
T_CD4	Lck	1.52385	0.13225	2.93533
T_CD4	Cd4	1.41635	0.161304	2.83838
T_CD4	Cenpf	1.36025	0.178298	1.31884
T_CD4	Hrg	1.34164	0.184241	4.11902
T_CD4	Cdhr5	1.31861	0.191787	3.76638
T_CD4	A330076H08Rik	1.31142	0.194184	1.50604
T_CD4	Fxyd4	1.29913	0.19835	3.52323
T_CD4	Foxp3	1.27598	0.206366	3.28032
T_CD4	Ptprc	1.2375	0.220213	1.21152
T_CD4	Krt16	1.23714	0.220351	2.94414
T_CD4	Cxcr6	1.23356	0.221673	2.91712
T_CD4	Trgv2	1.23183	0.222315	2.90379
T_CD4	Slc14a2	1.22652	0.224294	2.86454
T_CD4	Calb1	1.09373	0.277984	2.12303
T_CD4	Sbsn	1.07988	0.284054	1.1063
T_CD4	Hsd3b4	1.07426	0.286556	2.04028
T_CD4	Arpp21	1.05301	0.296114	1.95507
T_CD4	Ccr2	1.05285	0.296188	1.55235
T_CD8	Cd3e	6.94028	1.62886e-10	6.94601
T_CD8	Lck	5.42969	2.64718e-07	6.17323
T_CD8	Cxcr6	4.97258	2.0307e-06	6.06427
T_CD8	Cd8a	4.76153	5.01325e-06	8.80535
T_CD8	Cd3d	4.40339	2.19241e-05	7.85389
T_CD8	Il7r	3.3629	0.00101126	3.69509
T_CD8	Emb	2.72975	0.00720841	2.53488
T_CD8	Ptprc	2.71707	0.00747481	1.81114
T_CD8	Ccr2	2.59638	0.0104919	1.84133
T_CD8	Marco	2.28391	0.0239845	3.58043
T_CD8	Il2ra	2.22949	0.0274801	2.37543
T_CD8	Nkg7	1.89848	0.0598314	4.06209
T_CD8	Rac2	1.87293	0.0633035	2.25052
T_CD8	Asprv1	1.86161	0.0648969	3.66905
T_CD8	Cd4	1.80184	0.073867	2.70014
T_CD8	Ctla2a	1.72765	0.0863885	0.827153
T_CD8	Pglyrp1	1.67034	0.0972372	3.02798
T_CD8	Gap43	1.65551	0.100213	2.94096
T_CD8	Psmb8	1.62436	0.106692	1.17348
T_CD8	Satb1	1.58784	0.114725	1.08155
T_CD8	Trgv2	1.44118	0.151915	2.53692
T_CD8	Slc14a2	1.43274	0.154311	2.49732
T_CD8	Sox2	1.36517	0.174533	2.21428
T_CD8	Il1r2	1.36225	0.17545	2.20361
T_CD8	Lce1m	1.33369	0.184618	4.0597
T_IFNg_naive	Tcf7	11.4069	1.36949e-14	9.4078
T_IFNg_naive	Satb1	2.42471	0.0195905	1.99575
T_IFNg_naive	Cd4	1.88122	0.066721	3.49112
T_IFNg_naive	Gpihbp1	1.7398	0.0890257	0.840079
T_IFNg_naive	Ccr7	1.65788	0.104618	3.98335
T_IFNg_naive	Ptprc	1.56154	0.125714	1.36909
T_IFNg_naive	Il17ra	1.47133	0.148471	1.47447
T_IFNg_naive	Mgll	1.46071	0.151353	0.908544
T_IFNg_naive	Cd40lg	1.37232	0.177079	4.64202
T_IFNg_naive	Kl	1.36083	0.180657	4.38345
T_IFNg_naive	Ctla4	1.35483	0.182539	2.12105
T_IFNg_naive	Fxyd4	1.34933	0.18429	4.16417
T_IFNg_naive	Kdr	1.32344	0.192665	0.704672
T_IFNg_naive	Gpx6	1.30335	0.199388	3.51845
T_IFNg_naive	Cd3e	1.26655	0.212131	3.15215
T_IFNg_naive	Aqp7	1.19207	0.239763	1.00643
T_IFNg_naive	Il7r	1.17591	0.246099	2.96831
T_IFNg_naive	Cav1	1.14092	0.2602	0.560209
T_IFNg_naive	Higd1b	1.06142	0.294415	1.34677
T_IFNg_naive	Rsad2	0.989446	0.327971	0.861004
T_IFNg_naive	Chl1	0.937127	0.353918	1.11106
T_IFNg_naive	Rho	0.933093	0.355982	3.94823
T_IFNg_naive	5330417C22Rik	0.927705	0.358738	3.80626
T_IFNg_naive	Cldn2	0.922885	0.361215	3.71308
T_IFNg_naive	Chgb	0.918066	0.363704	3.62553
T_Isg15	Ncr1	2157.07	0	8.38223
T_Isg15	Isg20	0.989581	0.503334	6.95656
T_Isg15	Il7r	0.98193	0.505804	6.15947
T_Isg15	Nts	0.979234	0.506679	5.95788
T_Isg15	Hp	0.954167	0.514926	4.80671
T_Isg15	Mylk3	0.894402	0.535417	1.66064
T_Isg15	Satb1	0.888885	0.537404	3.50534
T_Isg15	Isg15	0.871543	0.543624	3.2898
T_Isg15	Timp4	0.834091	0.557427	2.90702
T_Isg15	Fxyd1	0.793682	0.572905	3.26292
T_Isg15	Plbd1	0.782578	0.577263	2.49803
T_Isg15	Prox1	0.772887	0.581107	2.43156
T_Isg15	Prnp	0.667134	0.625457	2.12122
T_Isg15	Hrc	0.652191	0.632062	1.16525
T_Isg15	Cp	0.558383	0.67579	1.39265
T_Isg15	Acta2	0.53905	0.685236	1.32368
T_Isg15	Nkx2-5	0.488655	0.710629	1.15499
T_Isg15	Fech	0.48181	0.714158	1.13322
T_Isg15	Cav1	0.435802	0.738355	1.18065
T_Isg15	Gpihbp1	0.41157	0.75143	0.923339
T_Isg15	Cdh5	0.364582	0.77743	0.952667
T_Isg15	Aqp1	0.363922	0.777798	0.950656
T_Isg15	Ttn	0.355481	0.782557	2.08258
T_Isg15	Mgll	0.192195	0.879114	0.382464
T_Isg15	Isca1	0.133545	0.915479	0.258716
T_MP	Podxl	2.23934	0.0406963	1.62362
T_MP	Xcl1	2.21748	0.0424536	7.09348
T_MP	Car2	1.83339	0.0866639	6.23532
T_MP	Kdr	1.73207	0.103761	1.93797
T_MP	Gpihbp1	1.71329	0.107233	1.70872
T_MP	Des	1.53439	0.145722	1.14732
T_MP	Areg	1.43439	0.17198	5.72455
T_MP	Calm5	1.42414	0.174875	5.29328
T_MP	Cav1	1.27635	0.221226	1.1814
T_MP	Cd36	1.27047	0.223249	1.45871
T_MP	Cd9	1.22487	0.239492	0.984651
T_MP	A330076H08Rik	1.21621	0.242692	2.6397
T_MP	Angpt2	1.10063	0.288404	2.41914
T_MP	Sox17	1.07873	0.297741	1.99413
T_MP	Cdh5	1.03156	0.318613	0.953238
T_MP	Aqp7	1.02574	0.321262	1.09899
T_MP	Abca13	0.974333	0.345343	5.32851
T_MP	Gria2	0.970249	0.347308	5.11533
T_MP	Tbx21	0.969083	0.347871	5.05979
T_MP	Gzmb	0.966749	0.348998	4.95471
T_MP	Kl	0.963833	0.350411	4.83327
T_MP	0610005C13Rik	0.962666	0.350978	4.78742
T_MP	Asprv1	0.959749	0.352397	4.67876
T_MP	Ascl1	0.953332	0.355532	4.46507
T_MP	Calm4	0.952749	0.355818	4.44712
T_gd	Cd163l1	4.98504	0.000754221	10.2521
T_gd	Il7r	2.83418	0.0195883	7.37647
T_gd	Trdv4	2.47732	0.0351456	8.50382
T_gd	Cd3d	1.80017	0.105363	7.96401
T_gd	Cd3e	1.78583	0.107779	6.57705
T_gd	Il23r	1.78467	0.107976	6.50697
T_gd	Emb	1.7344	0.116874	4.88502
T_gd	Ccr2	1.66895	0.129468	3.96659
T_gd	Cxcr6	1.61453	0.14087	7.40276
T_gd	Runx1	1.52822	0.160796	2.34621
T_gd	Trgv2	1.48538	0.171606	6.97603
T_gd	Scgb3a2	1.47512	0.174282	6.05866
T_gd	Laptm5	1.46491	0.176979	2.53214
T_gd	Lck	1.45571	0.179449	5.22473
T_gd	Il2ra	1.44888	0.181299	5.16358
T_gd	Rac2	1.34938	0.210176	3.44843
T_gd	Ptprc	1.34615	0.211159	1.82217
T_gd	Sdc1	1.21824	0.2541	3.10066
T_gd	Angpt2	1.21598	0.254917	2.52047
T_gd	Cd44	1.18178	0.267541	1.72586
T_gd	S100a4	1.15765	0.276788	2.24579
T_gd	Rorc	1.05293	0.319818	3.01171
T_gd	Ncf4	1.03748	0.326573	1.79962
T_gd	Crct1	0.98615	0.349827	6.24598
T_gd	Ctse	0.982507	0.351523	5.98136
Treg	Ctla4	11.416	1.28496e-22	7.06321
Treg	Il2ra	6.09444	7.50246e-09	6.16058
Treg	Foxp3	6.08086	8.04119e-09	9.00723
Treg	Ttn	5.53665	1.18406e-07	4.60445
Treg	Ppargc1a	5.41268	2.14446e-07	1.93221
Treg	Il7r	5.01476	1.35989e-06	5.70529
Treg	Mylk3	4.66668	6.27825e-06	1.91282
Treg	Ptprc	4.54944	1.03662e-05	2.46315
Treg	Glul	4.34436	2.42632e-05	1.41819
Treg	Fxyd1	4.17134	4.87214e-05	1.36676
Treg	Cd4	4.06292	7.47608e-05	3.93151
Treg	Rorc	4.0479	7.91472e-05	1.73485
Treg	Laptm5	3.95452	0.000113454	2.00615
Treg	S100a4	3.77075	0.000226166	2.62367
Treg	Hrc	3.66725	0.000329769	1.41328
Treg	Pln	3.57685	0.000455671	2.8758
Treg	Lck	3.5517	0.000498979	4.11029
Treg	Emb	3.52345	0.000551093	3.28166
Treg	Nkx2-5	3.40342	0.000834212	1.14198
Treg	Rac2	3.3894	0.000875987	2.92161
Treg	Areg	3.13115	0.00205992	4.79408
Treg	Myoz2	2.98103	0.00330385	1.3188
Treg	Ccr2	2.84577	0.0049918	2.69171
Treg	Cd3e	2.80403	0.00565236	4.51941
Treg	Cxcr6	2.77291	0.00619479	4.07993
mo_MP_Il10_Fn1	Ctss	7.54596	2.83488e-12	3.01965
mo_MP_Il10_Fn1	Laptm5	6.39837	1.54454e-09	2.54195
mo_MP_Il10_Fn1	Ms4a6c	6.14148	5.87909e-09	3.14391
mo_MP_Il10_Fn1	Ptprc	6.00085	1.20145e-08	2.6828
mo_MP_Il10_Fn1	Itgam	5.5381	1.17751e-07	2.47794
mo_MP_Il10_Fn1	Ncf4	5.41646	2.11138e-07	2.56827
mo_MP_Il10_Fn1	Alox5ap	5.31381	3.42858e-07	2.74725
mo_MP_Il10_Fn1	Cybb	5.27318	4.14799e-07	3.03598
mo_MP_Il10_Fn1	Ccl9	5.22015	5.28924e-07	2.2792
mo_MP_Il10_Fn1	F13a1	4.58769	8.78433e-06	1.8417
mo_MP_Il10_Fn1	Ccr2	4.24353	3.6591e-05	3.59001
mo_MP_Il10_Fn1	Clec4a3	4.17287	4.8486e-05	2.65236
mo_MP_Il10_Fn1	Mpeg1	4.06778	7.3285e-05	2.25541
mo_MP_Il10_Fn1	Ms4a6b	3.89042	0.000144698	2.23647
mo_MP_Il10_Fn1	Runx1	3.13658	0.00202255	1.53925
mo_MP_Il10_Fn1	Ifitm6	3.10097	0.00226852	3.46298
mo_MP_Il10_Fn1	Cx3cr1	2.91341	0.00406912	2.17891
mo_MP_Il10_Fn1	Plbd1	2.61334	0.00979025	1.1299
mo_MP_Il10_Fn1	Cd44	2.37974	0.0184297	0.879727
mo_MP_Il10_Fn1	Emb	2.35654	0.0196162	2.05562
mo_MP_Il10_Fn1	Apoc2	2.20875	0.028569	3.94878
mo_MP_Il10_Fn1	Ltc4s	2.13786	0.0339943	1.61793
mo_MP_Il10_Fn1	Epsti1	2.09328	0.037843	1.29883
mo_MP_Il10_Fn1	Ms4a7	2.06368	0.0405966	1.05893
mo_MP_Il10_Fn1	Notch2	2.0315	0.043794	0.717858
mo_MP_Ly6C_Isg15_Cxcl3	Ly6c2	8.95304	2.25057e-17	1.98551
mo_MP_Ly6C_Isg15_Cxcl3	Rsad2	8.91704	2.99503e-17	3.06558
mo_MP_Ly6C_Isg15_Cxcl3	Isg15	6.43043	4.30644e-10	2.51953
mo_MP_Ly6C_Isg15_Cxcl3	Ms4a6b	5.68075	2.87895e-08	2.6143
mo_MP_Ly6C_Isg15_Cxcl3	Siglech	5.33835	1.71919e-07	3.54122
mo_MP_Ly6C_Isg15_Cxcl3	Ms4a6c	5.26877	2.43968e-07	2.20378
mo_MP_Ly6C_Isg15_Cxcl3	Aqp1	4.87158	1.69213e-06	1.17754
mo_MP_Ly6C_Isg15_Cxcl3	Ctss	4.78478	2.54561e-06	1.48849
mo_MP_Ly6C_Isg15_Cxcl3	Epsti1	4.0473	6.41417e-05	1.99423
mo_MP_Ly6C_Isg15_Cxcl3	F13a1	3.72997	0.000223725	1.13738
mo_MP_Ly6C_Isg15_Cxcl3	Tnf	3.71409	0.000238294	3.39253
mo_MP_Ly6C_Isg15_Cxcl3	Lst1	3.6822	0.000268863	3.11455
mo_MP_Ly6C_Isg15_Cxcl3	Kdr	3.59473	0.00037199	0.704894
mo_MP_Ly6C_Isg15_Cxcl3	Calm4	3.58166	0.000391268	4.06514
mo_MP_Ly6C_Isg15_Cxcl3	Cybb	3.53066	0.000471232	1.51459
mo_MP_Ly6C_Isg15_Cxcl3	Podxl	3.47127	0.000583357	0.61066
mo_MP_Ly6C_Isg15_Cxcl3	Isg20	3.45905	0.000611065	3.34792
mo_MP_Ly6C_Isg15_Cxcl3	Tie1	3.25913	0.00122834	0.626144
mo_MP_Ly6C_Isg15_Cxcl3	Apoc2	3.00922	0.00281499	3.77611
mo_MP_Ly6C_Isg15_Cxcl3	Mpeg1	2.86086	0.00448338	1.16944
mo_MP_Ly6C_Isg15_Cxcl3	Aqp7	2.71603	0.00693912	0.660534
mo_MP_Ly6C_Isg15_Cxcl3	Clec4a3	2.6806	0.00770491	1.42821
mo_MP_Ly6C_Isg15_Cxcl3	Cav1	2.57208	0.0105225	0.433531
mo_MP_Ly6C_Isg15_Cxcl3	Cdh5	2.52837	0.011901	0.424124
mo_MP_Ly6C_Isg15_Cxcl3	Laptm5	2.49648	0.0130091	0.820249
mo_MP_Spp1	Ctss	18.641	2.44772e-61	4.92084
mo_MP_Spp1	Ccl9	16.8533	2.62614e-52	5.22116
mo_MP_Spp1	Itgam	15.934	8.60728e-48	5.132
mo_MP_Spp1	Ptprc	15.1836	3.25991e-44	3.59363
mo_MP_Spp1	Laptm5	14.6694	8.91313e-42	3.70564
mo_MP_Spp1	Alox5ap	14.446	1.00032e-40	3.88418
mo_MP_Spp1	Ncf4	13.057	2.07836e-34	3.73976
mo_MP_Spp1	S100a4	12.0042	7.37043e-30	4.47469
mo_MP_Spp1	Lgals3	11.4168	2.06113e-27	4.39931
mo_MP_Spp1	Ltc4s	11.4106	2.18392e-27	4.29741
mo_MP_Spp1	Cybb	10.5372	6.52974e-24	3.17157
mo_MP_Spp1	Mpeg1	10.5263	7.08176e-24	2.85027
mo_MP_Spp1	C3ar1	10.3575	3.22936e-23	2.94882
mo_MP_Spp1	Cd44	10.3021	5.14775e-23	3.23546
mo_MP_Spp1	Anxa2	9.58418	2.52086e-20	2.37163
mo_MP_Spp1	F13a1	9.14329	9.46625e-19	2.4825
mo_MP_Spp1	Runx1	9.14217	9.62807e-19	2.50742
mo_MP_Spp1	Rac2	8.96389	4.0974e-18	3.53656
mo_MP_Spp1	C5ar1	8.69017	3.54047e-17	2.99416
mo_MP_Spp1	Pf4	8.64938	4.86754e-17	2.87346
mo_MP_Spp1	Bst1	8.44105	2.43765e-16	3.68829
mo_MP_Spp1	Notch2	8.43065	2.58645e-16	1.74692
mo_MP_Spp1	Ccr2	8.3965	3.43274e-16	3.88247
mo_MP_Spp1	Cd9	8.31684	6.1299e-16	1.57698
mo_MP_Spp1	Cndp2	8.11193	2.85106e-15	1.87917
EC_Areg_Dkk2_Wnt	Vwf	9.13778	1.00828e-13	4.26125
EC_Areg_Dkk2_Wnt	Podxl	6.48829	9.03844e-09	2.54925
EC_Areg_Dkk2_Wnt	Tie1	6.33992	1.68338e-08	2.27305
EC_Areg_Dkk2_Wnt	Aqp1	5.42345	7.20265e-07	2.71969
EC_Areg_Dkk2_Wnt	Calcrl	5.23561	1.52054e-06	3.14586
EC_Areg_Dkk2_Wnt	Cd9	4.76374	9.38799e-06	2.42006
EC_Areg_Dkk2_Wnt	Ly6c2	4.66039	1.38526e-05	2.54923
EC_Areg_Dkk2_Wnt	Cav1	4.50894	2.42985e-05	2.35747
EC_Areg_Dkk2_Wnt	Eng	4.48623	2.64039e-05	2.06901
EC_Areg_Dkk2_Wnt	Ndrg1	4.39034	3.75358e-05	2.89633
EC_Areg_Dkk2_Wnt	Mgll	4.12246	9.76159e-05	1.40293
EC_Areg_Dkk2_Wnt	Gng11	3.77172	0.000326631	2.20647
EC_Areg_Dkk2_Wnt	Cavin2	3.73603	0.000367778	1.61852
EC_Areg_Dkk2_Wnt	Cdh5	3.41632	0.00103793	1.10749
EC_Areg_Dkk2_Wnt	Mustn1	3.31899	0.00141095	2.70277
EC_Areg_Dkk2_Wnt	Timp3	3.21689	0.0019308	1.46167
EC_Areg_Dkk2_Wnt	Zbtb46	2.75043	0.00749652	1.86971
EC_Areg_Dkk2_Wnt	Kras	2.72096	0.00812707	1.18331
EC_Areg_Dkk2_Wnt	AU021092	2.42246	0.0178956	2.49021
EC_Areg_Dkk2_Wnt	Ackr3	2.40597	0.018656	1.37069
EC_Areg_Dkk2_Wnt	Vcam1	2.34019	0.0220026	1.57034
EC_Areg_Dkk2_Wnt	Fli1	2.28842	0.0250023	1.25573
EC_Areg_Dkk2_Wnt	Rasd1	2.2235	0.0292756	3.77283
EC_Areg_Dkk2_Wnt	Tcf15	2.18513	0.0320824	1.73997
EC_Areg_Dkk2_Wnt	Clec14a	2.00069	0.049141	1.71911
EC_Arterial	Aqp7	6.26065	5.3457e-08	3.34352
EC_Arterial	Cav1	5.95678	1.68643e-07	3.20033
EC_Arterial	Mgll	5.61517	6.06481e-07	2.78439
EC_Arterial	Podxl	5.24967	2.3387e-06	3.22355
EC_Arterial	Clec14a	5.1394	3.49946e-06	3.87892
EC_Arterial	Eng	4.90322	8.18961e-06	2.60828
EC_Arterial	Rbp7	4.86655	9.35457e-06	5.3175
EC_Arterial	Ly6c2	4.54243	2.93096e-05	3.08752
EC_Arterial	Cdh5	4.464	3.84235e-05	2.26027
EC_Arterial	Timp3	4.36754	5.36057e-05	2.97739
EC_Arterial	Sox17	4.28841	7.02601e-05	3.81735
EC_Arterial	Kdr	4.19599	9.59503e-05	2.21523
EC_Arterial	Cavin2	4.04222	0.000160259	1.79296
EC_Arterial	Tie1	3.89405	0.000260784	1.96437
EC_Arterial	Gpihbp1	3.68668	0.000507354	1.73627
EC_Arterial	Tcf15	2.64078	0.010652	2.43498
EC_Arterial	Fli1	2.59049	0.0121429	1.57704
EC_Arterial	Fbln5	2.55801	0.013209	2.6927
EC_Arterial	Cd36	2.53505	0.0140054	1.9895
EC_Arterial	AU021092	2.40489	0.0194458	2.87295
EC_Arterial	Calcrl	2.18945	0.0326664	1.47581
EC_Arterial	Rgs5	2.13049	0.0374471	1.22573
EC_Arterial	Osmr	1.91746	0.0601904	1.73574
EC_Arterial	Cplx2	1.83336	0.0719673	2.30676
EC_Arterial	Ctla2a	1.73386	0.088342	1.62304
EC_Endocardial	Vwf	27.6718	4.93916e-119	7.93875
EC_Endocardial	Eng	18.6425	7.38e-65	3.22245
EC_Endocardial	Plvap	17.6021	6.11855e-59	6.15686
EC_Endocardial	Tie1	15.3908	3.55857e-47	2.08688
EC_Endocardial	Cd9	13.4515	1.98349e-37	2.00892
EC_Endocardial	Cavin2	13.164	4.59659e-36	1.75329
EC_Endocardial	Calcrl	12.6144	1.90915e-33	2.6361
EC_Endocardial	Cfh	12.5284	4.69105e-33	3.04422
EC_Endocardial	Vcam1	12.2329	1.05614e-31	3.11776
EC_Endocardial	Podxl	11.2684	1.64857e-27	1.49928
EC_Endocardial	Nrg1	11.2555	2.12624e-27	5.97911
EC_Endocardial	Cdh5	10.9007	5.78063e-26	1.32681
EC_Endocardial	Clec14a	10.69	4.73004e-25	2.42174
EC_Endocardial	Ctla2a	10.3664	9.89415e-24	2.84109
EC_Endocardial	AU021092	9.38273	6.27702e-20	3.10434
EC_Endocardial	Cav1	9.28375	1.37703e-19	1.21622
EC_Endocardial	Osmr	8.5583	5.53535e-17	1.63092
EC_Endocardial	Bmpr2	8.35868	2.65923e-16	1.18461
EC_Endocardial	Il1r1	8.22919	7.28841e-16	1.50022
EC_Endocardial	Ndrg1	7.83094	1.49293e-14	1.62195
EC_Endocardial	Comp	7.82844	1.53482e-14	2.93575
EC_Endocardial	Fli1	7.58285	9.1177e-14	1.37794
EC_Endocardial	Timp3	7.35556	4.54502e-13	1.04118
EC_Endocardial	Bgn	7.32205	5.60802e-13	1.03357
EC_Endocardial	Aqp1	6.6648	4.80828e-11	1.05177
EC_Immune	Vwf	6.56522	9.81388e-10	3.0618
EC_Immune	Podxl	6.44193	1.82762e-09	1.79824
EC_Immune	Cav1	6.38529	2.43447e-09	1.82271
EC_Immune	Tie1	5.90585	2.61424e-08	1.97836
EC_Immune	Cdh5	5.25432	5.52923e-07	1.81989
EC_Immune	Cavin2	5.0414	1.42556e-06	1.27273
EC_Immune	Gpihbp1	4.92358	2.39714e-06	1.76995
EC_Immune	Calcrl	4.47905	1.56369e-05	2.0096
EC_Immune	Ly6c2	4.39822	2.16849e-05	1.49577
EC_Immune	Eng	4.37711	2.36227e-05	1.61039
EC_Immune	Clec14a	4.3347	2.803e-05	2.29538
EC_Immune	Kdr	3.98706	0.00010804	1.23201
EC_Immune	Aqp1	3.75023	0.000259138	1.26113
EC_Immune	Mgll	3.61885	0.000414309	0.999299
EC_Immune	Plvap	3.58002	0.000475595	2.72637
EC_Immune	Ctla2a	3.51265	0.00060081	1.85212
EC_Immune	Gng11	3.41624	0.000835224	1.51956
EC_Immune	Kcnj1	3.34954	0.00104573	5.23766
EC_Immune	Aqp7	3.26941	0.00136199	1.52677
EC_Immune	Ndrg1	3.00681	0.0031395	1.43006
EC_Immune	Klra8	2.69494	0.00791977	2.18998
EC_Immune	Cplx2	2.67085	0.00847988	2.2025
EC_Immune	Them5	2.43646	0.0161151	5.43717
EC_Immune	Il12b	2.40486	0.0175144	4.81787
EC_Immune	Tcf15	2.2521	0.0258991	1.3535
EC_Lymphatic	Ccl21a	22.2058	2.63096e-69	30.7408
EC_Lymphatic	Mmrn1	15.3256	4.05493e-41	9.13827
EC_Lymphatic	Lyve1	10.5599	7.03997e-23	4.32435
EC_Lymphatic	Timp3	9.70732	6.0673e-20	2.50327
EC_Lymphatic	Fxyd6	9.0398	9.91112e-18	2.73219
EC_Lymphatic	Sh3gl3	8.44257	7.82208e-16	5.99871
EC_Lymphatic	Prox1	8.07129	1.05025e-14	2.28325
EC_Lymphatic	Gng11	7.72057	1.15267e-13	2.04639
EC_Lymphatic	Cd9	7.47327	5.94483e-13	1.69383
EC_Lymphatic	Cavin2	7.33529	1.46073e-12	1.4296
EC_Lymphatic	Cp	7.07905	7.62088e-12	1.79498
EC_Lymphatic	Tie1	7.06824	8.11881e-12	1.51374
EC_Lymphatic	Prss23	6.84556	3.29125e-11	2.62184
EC_Lymphatic	Tbx1	6.60446	1.44418e-10	6.98942
EC_Lymphatic	Ndrg1	6.33221	7.19524e-10	1.95483
EC_Lymphatic	Anxa2	6.32788	7.28435e-10	1.31636
EC_Lymphatic	Ackr2	5.93223	7.04438e-09	4.58507
EC_Lymphatic	Nts	5.90436	8.22027e-09	4.56797
EC_Lymphatic	Il17ra	5.16489	3.99301e-07	2.30793
EC_Lymphatic	Podxl	4.73337	3.1696e-06	1.00228
EC_Lymphatic	Isg15	4.64405	4.79219e-06	1.71475
EC_Lymphatic	Sdc1	4.57558	6.53712e-06	1.88646
EC_Lymphatic	Calcrl	4.49712	9.28029e-06	1.13629
EC_Lymphatic	Cdh5	4.24519	2.76985e-05	0.685725
EC_Lymphatic	Fbln5	4.1702	3.81213e-05	1.38367
EC_angio_IFN	Cdh5	36.9551	4.48051e-243	2.58584
EC_angio_IFN	Cav1	29.4081	1.33834e-165	2.1814
EC_angio_IFN	Gpihbp1	28.0015	1.24881e-151	2.33683
EC_angio_IFN	Podxl	26.727	3.64395e-140	2.00856
EC_angio_IFN	Mgll	26.2296	1.6862e-135	1.90373
EC_angio_IFN	Kdr	25.9089	1.29053e-132	1.94924
EC_angio_IFN	Tie1	23.9851	1.26973e-115	1.84226
EC_angio_IFN	Ly6c2	20.5405	2.14615e-87	1.60675
EC_angio_IFN	Eng	20.4711	6.29116e-87	1.54194
EC_angio_IFN	Rsad2	18.2987	1.41886e-70	2.05719
EC_angio_IFN	Aqp1	17.2961	8.24881e-64	1.48502
EC_angio_IFN	Aqp7	15.4405	1.27874e-51	1.58184
EC_angio_IFN	Clec14a	14.2839	1.10164e-44	1.75896
EC_angio_IFN	Cavin2	13.5769	9.6153e-41	0.948084
EC_angio_IFN	Ctla2a	13.326	2.77755e-39	1.82647
EC_angio_IFN	Gng11	12.2639	1.04304e-33	1.2377
EC_angio_IFN	Sox17	12.1247	5.84394e-33	2.2973
EC_angio_IFN	Fli1	12.0049	2.08741e-32	1.17966
EC_angio_IFN	Cyp4b1	11.6936	7.40869e-31	1.51032
EC_angio_IFN	Cd36	10.5946	8.46869e-26	0.920099
EC_angio_IFN	AU021092	8.86679	1.34508e-18	1.788
EC_angio_IFN	Ndrg1	8.00438	1.72427e-15	0.867492
EC_angio_IFN	Calcrl	7.5256	6.96635e-14	0.750195
EC_angio_IFN	Timp3	6.07782	1.36614e-09	0.423283
EC_angio_IFN	Pxdc1	4.76908	1.94357e-06	0.711401
EC_capillary1	Aqp1	19.1116	2.60344e-56	5.19881
EC_capillary1	Timp4	17.5853	4.83052e-50	4.81284
EC_capillary1	Tie1	14.6308	3.35601e-38	2.81689
EC_capillary1	Podxl	13.6086	3.46006e-34	2.72012
EC_capillary1	Cavin2	13.2206	1.13057e-32	2.66768
EC_capillary1	Mgll	12.9862	8.68844e-32	2.32034
EC_capillary1	Gpihbp1	12.8229	3.81128e-31	2.73036
EC_capillary1	Cav1	12.7189	9.3639e-31	2.69811
EC_capillary1	Ly6c2	11.5605	2.02408e-26	2.47037
EC_capillary1	Kdr	11.3153	1.57292e-25	2.29895
EC_capillary1	Cdh5	11.2756	2.10707e-25	2.00587
EC_capillary1	Aqp7	10.2865	7.28195e-22	2.77752
EC_capillary1	Tcf15	9.99106	7.61644e-21	3.50405
EC_capillary1	Cd36	9.93581	1.03495e-20	2.24831
EC_capillary1	Eng	9.17014	3.94418e-18	1.68357
EC_capillary1	Cyp4b1	7.59771	2.76335e-13	2.3474
EC_capillary1	Gng11	6.19141	1.65837e-09	1.56051
EC_capillary1	Fli1	5.55558	5.45509e-08	1.36912
EC_capillary1	Cd9	5.18347	3.66357e-07	1.06927
EC_capillary1	Clec14a	5.1501	4.34191e-07	1.66812
EC_capillary1	Calcrl	4.95817	1.10614e-06	1.2312
EC_capillary1	AU021092	4.59849	5.9456e-06	2.08636
EC_capillary1	Timp3	4.15685	4.04146e-05	0.728272
EC_capillary1	Zbtb46	3.67464	0.000275149	1.23142
EC_capillary1	Rsad2	3.56564	0.000412489	0.883114
EC_capillary2	Aqp1	24.2629	1.84092e-105	3.42744
EC_capillary2	Podxl	20.0685	3.0433e-77	2.18347
EC_capillary2	Timp4	18.824	4.35484e-69	3.09529
EC_capillary2	Kdr	18.7597	7.19124e-69	2.01523
EC_capillary2	Mgll	18.3903	1.52816e-66	1.95194
EC_capillary2	Tie1	18.1178	7.92888e-65	2.09139
EC_capillary2	Cavin2	17.9476	8.04525e-64	1.89328
EC_capillary2	Gpihbp1	17.3866	2.13377e-60	2.02309
EC_capillary2	Cdh5	17.0399	1.99579e-58	1.68128
EC_capillary2	Cav1	16.9096	1.40389e-57	1.88848
EC_capillary2	Aqp7	16.6606	4.98737e-56	2.29589
EC_capillary2	Zbtb46	14.4931	7.86263e-44	2.66911
EC_capillary2	Ly6c2	14.0066	2.38336e-41	1.55061
EC_capillary2	Cd36	12.9857	3.10666e-36	1.69759
EC_capillary2	Eng	11.8662	8.56912e-31	1.1899
EC_capillary2	Tcf15	11.4407	8.89516e-29	2.56378
EC_capillary2	Fli1	10.1076	4.40109e-23	1.45177
EC_capillary2	Cyp4b1	10.0771	6.012e-23	1.95977
EC_capillary2	Calcrl	9.24226	1.0984e-19	1.34103
EC_capillary2	Clec14a	7.23073	8.6119e-13	1.24307
EC_capillary2	Gng11	6.88787	9.16527e-12	0.974228
EC_capillary2	Timp3	6.88477	9.23123e-12	0.700822
EC_capillary2	Ndrg1	5.78777	9.12749e-09	0.961966
EC_capillary2	Rbp7	5.60163	2.65572e-08	2.08263
EC_capillary2	AU021092	5.20541	2.28519e-07	1.44403
EC_metabolic	Pgam2	3.20361	0.00942814	2.56685
EC_metabolic	Aqp1	1.88589	0.0886387	1.88543
EC_metabolic	Gpx2	0.942666	0.368067	4.18706
EC_metabolic	Cyp4b1	0.872723	0.403274	1.34903
EC_metabolic	Mgll	0.572504	0.579614	0.543843
EC_metabolic	Erbb2	0.493259	0.632477	1.01355
EC_metabolic	Trp53	0.340136	0.740787	0.622454
EC_metabolic	Cavin2	0.308474	0.764046	0.277078
EC_metabolic	Ctla2a	0.275592	0.788468	0.483545
EC_metabolic	Cav1	0.233043	0.820425	0.230902
EC_metabolic	Aqp7	0.193936	0.850104	0.218685
EC_metabolic	Pcolce2	0.16417	0.872865	0.2697
EC_metabolic	Ndrg1	-0.0245919	0.980864	-0.0366961
EC_metabolic	Bmpr2	-0.109542	0.914937	-0.112269
EC_metabolic	Tie1	-0.229103	0.823402	-0.252694
EC_metabolic	Ndufs8	-0.355046	0.729922	-0.378914
EC_metabolic	Gng11	-0.364806	0.722843	-0.473185
EC_metabolic	Cd9	-0.517166	0.616264	-0.476986
EC_metabolic	Ly6c2	-0.658428	0.525098	-0.492941
EC_metabolic	Serpinf1	-0.681519	0.510974	-0.795818
EC_metabolic	Gpihbp1	-0.921404	0.378481	-0.778963
EC_metabolic	Prnp	-1.23844	0.243763	-0.986595
EC_metabolic	Pdgfra	-1.24166	0.242593	-1.24881
EC_metabolic	Ndufa4l2	-1.42032	0.185847	-0.947441
EC_metabolic	Acta2	-1.53246	0.156146	-1.44588
Epicardial_derived	Nbl1	3.51889	0.0244736	6.40654
Epicardial_derived	Upk3b	3.12966	0.0351967	16.278
Epicardial_derived	Ccl9	2.79873	0.0488618	3.81868
Epicardial_derived	Cfh	2.33853	0.0795039	8.33651
Epicardial_derived	Trem2	2.3321	0.0800641	4.81711
Epicardial_derived	Clec10a	2.21648	0.0909577	3.80756
Epicardial_derived	Krt7	2.03074	0.112118	15.7023
Epicardial_derived	Bst1	2.02786	0.112486	7.03298
Epicardial_derived	Upk1b	2.00576	0.115356	22.2415
Epicardial_derived	Notch2	1.82871	0.141436	4.01989
Epicardial_derived	Aqp1	1.82394	0.142223	6.50175
Epicardial_derived	C3	1.78852	0.148205	11.109
Epicardial_derived	Igfbp6	1.7261	0.159408	11.8365
Epicardial_derived	Krt19	1.66294	0.171658	20.4348
Epicardial_derived	Hpgd	1.66129	0.17199	9.3169
Epicardial_derived	Fech	1.65694	0.172864	2.53926
Epicardial_derived	Sez6l	1.62779	0.1789	8.59037
Epicardial_derived	Dbpht2	1.61172	0.182315	6.55695
Epicardial_derived	Tfcp2l1	1.61008	0.182666	6.44974
Epicardial_derived	Rhd	1.6086	0.182986	6.35871
Epicardial_derived	Serpinb5	1.60726	0.183275	6.2814
Epicardial_derived	Gpc3	1.59863	0.185147	6.17387
Epicardial_derived	Lgals3	1.58981	0.187082	6.16908
Epicardial_derived	Ccr2	1.50624	0.206467	3.96342
Epicardial_derived	Ltc4s	1.49925	0.20818	3.88471
Pericyte_FB	Krt19	10.9337	7.85979e-22	9.78962
Pericyte_FB	Upk3b	10.2612	7.02154e-20	11.2771
Pericyte_FB	C3	10.1228	1.75157e-19	11.3226
Pericyte_FB	Krt8	9.3129	3.44349e-17	8.01669
Pericyte_FB	Upk1b	9.04499	1.91399e-16	9.31034
Pericyte_FB	Cfh	8.93757	3.74721e-16	4.411
Pericyte_FB	Gpc3	8.84342	6.87423e-16	7.12657
Pericyte_FB	Krt7	8.57115	3.79178e-15	8.04389
Pericyte_FB	Igfbp6	8.51917	5.23768e-15	5.44201
Pericyte_FB	Anxa8	8.27064	2.43468e-14	7.4647
Pericyte_FB	Slc4a4	7.47594	2.86066e-12	3.32341
Pericyte_FB	Anxa2	7.09206	2.62088e-11	2.95985
Pericyte_FB	Lrp2	6.91248	7.2863e-11	8.54627
Pericyte_FB	Nbl1	6.62852	3.51245e-10	3.24088
Pericyte_FB	Hpgd	6.56321	5.0313e-10	5.0736
Pericyte_FB	Nupr1	6.00978	9.50326e-09	3.13132
Pericyte_FB	Sbsn	5.79564	2.84011e-08	3.59007
Pericyte_FB	Bst1	5.78153	3.05352e-08	4.50678
Pericyte_FB	Aqp1	5.68297	4.97752e-08	2.03749
Pericyte_FB	Prss23	5.54091	1.00771e-07	2.8231
Pericyte_FB	Tfcp2l1	5.37365	2.2776e-07	6.24262
Pericyte_FB	Rbp1	5.21551	4.82307e-07	2.47789
Pericyte_FB	Rorc	4.59116	8.06222e-06	2.19583
Pericyte_FB	Wnt5a	4.46426	1.38559e-05	3.16596
Pericyte_FB	Ccdc80	4.42602	1.62451e-05	1.63009
Pericyte_IFN	Rgs5	49.0699	0	6.28523
Pericyte_IFN	Colec11	29.3451	3.63524e-149	4.74395
Pericyte_IFN	Higd1b	18.1466	1.63333e-66	4.50684
Pericyte_IFN	Aspn	16.9322	3.30918e-59	1.83784
Pericyte_IFN	Mylk	12.3171	2.55982e-33	1.85115
Pericyte_IFN	Gm13889	11.4954	2.40314e-29	3.10454
Pericyte_IFN	Sod3	9.93779	1.38125e-22	1.57924
Pericyte_IFN	Gng11	8.72453	6.88847e-18	1.18733
Pericyte_IFN	Ace2	7.04902	2.75515e-12	2.69965
Pericyte_IFN	Ndufa4l2	6.7596	1.94113e-11	0.617128
Pericyte_IFN	Itga8	5.97295	2.90703e-09	1.95939
Pericyte_IFN	Amph	5.4413	6.18142e-08	2.41237
Pericyte_IFN	Il2ra	4.85314	1.33956e-06	1.66101
Pericyte_IFN	Mamdc2	4.52548	6.49715e-06	1.37987
Pericyte_IFN	Cd4	4.46057	8.78923e-06	2.02298
Pericyte_IFN	Aplp1	4.30925	1.74552e-05	2.05641
Pericyte_IFN	Timp3	4.03068	5.8262e-05	0.41513
Pericyte_IFN	Gpc3	3.7319	0.000196728	1.15494
Pericyte_IFN	Hap1	3.65569	0.00026521	1.33625
Pericyte_IFN	Gamt	3.62735	0.000295906	1.4825
Pericyte_IFN	Etv1	3.50688	0.00046634	0.730821
Pericyte_IFN	Osmr	3.47669	0.00052144	0.52527
Pericyte_IFN	Nap1l5	3.04172	0.00239284	1.38905
Pericyte_IFN	Angpt2	2.99734	0.00276681	0.670881
Pericyte_IFN	Ager	2.88478	0.00397331	1.95551
Pericyte_quiescent	Rgs5	19.2547	5.75125e-47	6.74543
Pericyte_quiescent	Colec11	13.6768	2.89372e-30	5.0895
Pericyte_quiescent	Higd1b	9.70781	2.06312e-18	5.21428
Pericyte_quiescent	Aspn	8.33224	1.38132e-14	2.46431
Pericyte_quiescent	Ace2	6.75729	1.60006e-10	5.61634
Pericyte_quiescent	Gng11	5.33918	2.57888e-07	1.6275
Pericyte_quiescent	Car2	5.28549	3.35576e-07	6.30915
Pericyte_quiescent	Ndufa4l2	5.11345	7.50205e-07	1.20054
Pericyte_quiescent	Sod3	4.8306	2.74662e-06	1.79964
Pericyte_quiescent	Cd4	3.97724	9.83293e-05	3.68518
Pericyte_quiescent	Ccdc80	3.63236	0.0003582	0.945833
Pericyte_quiescent	Gm13889	3.55701	0.000470995	2.20726
Pericyte_quiescent	Etv1	3.00724	0.00298369	1.63424
Pericyte_quiescent	Timp3	2.65228	0.00864999	0.730154
Pericyte_quiescent	Cavin2	2.61588	0.0095917	0.606071
Pericyte_quiescent	Mylk	2.59732	0.0101036	0.930037
Pericyte_quiescent	Gpc3	2.58525	0.0104596	2.04043
Pericyte_quiescent	Il2ra	2.38209	0.0181755	1.95278
Pericyte_quiescent	Itga8	2.28077	0.0236431	1.78867
Pericyte_quiescent	Aplp1	1.95929	0.0515074	2.27013
Pericyte_quiescent	Nap1l5	1.84299	0.0668526	2.2132
Pericyte_quiescent	Tmem59l	1.6244	0.105912	3.91499
Pericyte_quiescent	Tcf15	1.5964	0.112012	0.831493
Pericyte_quiescent	Prx	1.4978	0.135803	1.58473
Pericyte_quiescent	Amph	1.26392	0.207766	1.43588
vSMC1	Acta2	16.5139	7.29691e-35	11.8658
vSMC1	Myh11	16.3818	1.55211e-34	13.4142
vSMC1	Tagln	16.1583	5.55421e-34	10.9652
vSMC1	Myl9	13.9039	2.79471e-28	8.70176
vSMC1	Mylk	13.0329	4.94284e-26	6.8542
vSMC1	Cnn1	10.643	8.18001e-20	8.71988
vSMC1	Mustn1	8.93702	1.90648e-15	5.38393
vSMC1	Itga8	8.86185	2.94537e-15	5.86667
vSMC1	Timp3	8.04902	2.99157e-13	3.11486
vSMC1	Gm13889	6.68743	4.82303e-10	4.58906
vSMC1	Prss23	5.79958	4.1274e-08	3.23328
vSMC1	Vwf	5.69023	6.9243e-08	2.45478
vSMC1	Fbln5	5.11644	9.90901e-07	2.83864
vSMC1	Sod3	4.43434	1.83264e-05	2.04812
vSMC1	Cd9	4.37086	2.36587e-05	1.323
vSMC1	Mamdc2	4.28054	3.40935e-05	3.49555
vSMC1	Cav1	4.08285	7.36807e-05	1.12333
vSMC1	Podxl	3.98896	0.000105466	1.07184
vSMC1	Osmr	3.54362	0.000534025	1.60642
vSMC1	Notch2	3.5157	0.000588124	1.30227
vSMC1	Sdc1	3.43626	0.000773129	2.11701
vSMC1	Acan	2.98994	0.00328975	5.05024
vSMC1	Tcf15	2.97926	0.0033978	1.80175
vSMC1	Ndrg1	2.90649	0.00423835	1.21289
vSMC1	Tmem100	2.89745	0.00435618	1.51819
vSMC2	Myh11	21.7715	4.05481e-71	8.99761
vSMC2	Acta2	19.7826	3.16391e-62	6.61846
vSMC2	Tagln	18.1024	1.01973e-54	5.75371
vSMC2	Mylk	16.0323	1.41338e-45	4.89277
vSMC2	Myl9	15.4877	3.24091e-43	5.37387
vSMC2	Timp3	11.6215	2.54726e-27	2.61144
vSMC2	Fbln5	9.80939	1.29457e-20	3.17096
vSMC2	Mustn1	9.50512	1.48425e-19	3.66368
vSMC2	Gm13889	8.57475	1.86085e-16	3.48752
vSMC2	Mamdc2	8.07545	7.00909e-15	4.11144
vSMC2	Rgs5	7.70938	8.93091e-14	2.19831
vSMC2	Tmem100	6.43375	3.34264e-10	2.09229
vSMC2	Podxl	6.26753	8.92025e-10	1.25103
vSMC2	Sdc1	5.77	1.5239e-08	2.27458
vSMC2	Higd1b	5.6714	2.61289e-08	2.40076
vSMC2	Sox17	5.38271	1.21347e-07	2.28436
vSMC2	Osmr	5.35724	1.38034e-07	1.44125
vSMC2	Vwf	4.86999	1.56604e-06	1.52313
vSMC2	Eng	4.82204	1.97233e-06	0.922625
vSMC2	Ly6c2	4.64781	4.46709e-06	0.976297
vSMC2	Aif1l	4.56231	6.6289e-06	3.61798
vSMC2	Itga8	4.4397	1.14878e-05	2.52607
vSMC2	Cnn1	4.17462	3.61943e-05	2.96714
vSMC2	Sod3	3.74738	0.000202978	1.04305
vSMC2	Clec14a	3.72556	0.000220909	1.19157
SMC_Ryr2	Itga8	4.62281	1.92721e-05	4.80134
SMC_Ryr2	Myh11	3.77223	0.000359387	3.36285
SMC_Ryr2	Tagln	3.64385	0.000544025	2.42162
SMC_Ryr2	Acta2	3.111	0.00279605	1.75052
SMC_Ryr2	Rgs5	2.80177	0.00673575	1.27753
SMC_Ryr2	Mylk	2.6946	0.00901933	2.0029
SMC_Ryr2	Rasd1	2.35479	0.0216606	3.7525
SMC_Ryr2	Myl9	2.04863	0.0446488	1.53511
SMC_Ryr2	Cldn11	1.6795	0.0980063	2.9675
SMC_Ryr2	Bmpr2	1.46984	0.146564	0.683371
SMC_Ryr2	Sypl2	1.42945	0.157811	2.44092
SMC_Ryr2	Mustn1	1.2957	0.199793	1.22012
SMC_Ryr2	Aif1l	1.14377	0.257042	2.35852
SMC_Ryr2	Scg2	0.987141	0.327344	1.71801
SMC_Ryr2	Sez6l	0.915786	0.36327	3.58167
SMC_Ryr2	Pxdc1	0.899517	0.371791	0.734433
SMC_Ryr2	Chgb	0.880701	0.381825	3.07877
SMC_Ryr2	Celf3	0.773102	0.44235	2.15007
SMC_Ryr2	Cubn	0.759086	0.450629	2.06333
SMC_Ryr2	Lamp3	0.745065	0.459	1.98149
SMC_Ryr2	Afp	0.740393	0.461809	1.9552
SMC_Ryr2	Chodl	0.707657	0.481764	1.78346
SMC_Ryr2	Iyd	0.705315	0.48321	1.77194
SMC_Ryr2	Rbp7	0.677224	0.500736	0.941444
SMC_Ryr2	Angpt2	0.652018	0.516756	0.740976

## Sheet: Supplementary Table 6
Supplementary Table 6. MP cell fate conversion experiments antibody list
Antibodies	Source	Identifier
Rat monoclonal anti-mouse F4/80	BD	Cat#: 565614; Clone: T45-2343
Rat monoclonal anti-mouse CD45	BD	Cat#: 749889; Clone: 30-F11
Rat monoclonal anti-mouse/human Arg1	eBioscience	Cat#: 368-3697-82; Clone: A1 exF5
Rat monoclonal anti-mouse CD206 (MMR)	BioLegend	Cat#: 141717; Clone: C068C2
Rat monoclonal anti-mouse CCR2	BioLegend	Cat#: 150605; Clone: SA203G11
Rat monoclonal anti-mouse Ly6C	BioLegend	Cat#: 128033; Clone: HK1.4
Rat monoclonal anti-mouse/human CD11b	BioLegend	Cat#: 101257; Clone: M1/70
Mouse monoclonal anti-mouse CCL5	BioLegend	Cat#: 149103; Clone: 2E9/CCL5
Rat monoclonal anti-mouse Trem2	BioLegend	Cat#: 824805; Clone: 6E9
Rat monoclonal anti-mouse Mgl2 (CD301b)	BioLegend	Cat#: 146807; Clone: URA-1
Rat monoclonal anti-mouse TimD4	BioLegend	Cat#: 130009; Clone: RMT4-54
Mouse monoclonal anti-mouse CD64	BioLegend	Cat#: 139319; Clone: X54-5/7.1
Mouse monoclonal anti-human/mouse/rat Ki67	BD	Cat#: 561284; Clone: B56 (RUO)

## Sheet: Supplementary Table 7
Supplementary Table 7. Primers for qRT-PCR
mouse Acta2
	Sequence (5'->3')	Template strand	Length	Start	Stop	Tm	GC%	Self complementarity	Self 3' complementarity
Forward primer	AGCCATCTTTCATTGGGATGGA	Plus	22	901	922	59.75	45.45	5.00	2.00
Reverse primer	GTGGTACCCCCTGACAGGAC	Minus	20	1024	1005	61.55	65.00	7.00	3.00
Product length	124
mouse Pdgfra
	Sequence (5'->3')	Template strand	Length	Start	Stop	Tm	GC%	Self complementarity	Self 3' complementarity
Forward primer	CGCGGAACCTCAGAGAGAATC	Plus	21	97	117	60.54	57.14	5.00	3.00
Reverse primer	CATAGCTCCTGAGACCCGCT	Minus	20	199	180	61.11	60.00	4.00	1.00
Product length	103
mouse Postn
	Sequence (5'->3')	Template strand	Length	Start	Stop	Tm	GC%	Self complementarity	Self 3' complementarity
Forward primer	CCACAGGAGGTGGAGAAACA	Plus	20	2339	2358	59.24	55.00	4.00	0.00
Reverse primer	ACGGCCTTCTCTTGATCGTC	Minus	20	2460	2441	59.83	55.00	4.00	2.00
Product length	122
mouse Col1a1
	Sequence (5'->3')	Template strand	Length	Start	Stop	Tm	GC%	Self complementarity	Self 3' complementarity
Forward primer	AGCACGTCTGGTTTGGAGAG	Plus	20	4077	4096	59.97	55.00	4.00	0.00
Reverse primer	GACATTAGGCGCAGGAAGGT	Minus	20	4188	4169	60.11	55.00	4.00	2.00
Product length	112
mouse Trp53
	Sequence (5'->3')	Template strand	Length	Start	Stop	Tm	GC%	Self complementarity	Self 3' complementarity
Forward primer	ATCCAGCCAGTTGTTGGACC	Plus	20	1634	1653	60.25	55.00	7.00	3.00
Reverse primer	CCCTGGAGGATATGGACCCT	Minus	20	1737	1718	59.81	60.00	4.00	3.00
Product length	104
mouse Cdkn1a (p21)
	Sequence (5'->3')	Template strand	Length	Start	Stop	Tm	GC%	Self complementarity	Self 3' complementarity
Forward primer	TAAGGACGTCCCACTTTGCC	Plus	20	88	107	59.96	55.00	8.00	1.00
Reverse primer	GACAACGGCACACTTTGCTC	Minus	20	192	173	60.32	55.00	5.00	3.00
Product length	105
mouse Cdkn2a (p16)
	Sequence (5'->3')	Template strand	Length	Start	Stop	Tm	GC%	Self complementarity	Self 3' complementarity
Forward primer	GTCACACGACTGGGCGAT	Plus	18	5	22	59.74	61.11	3.00	2.00
Reverse primer	CAGATGGCTCTCCTCGAGTTC	Minus	21	74	54	59.93	57.14	6.00	2.00
Product length	70
mouse Mapk14 (p38MAPK)
	Sequence (5'->3')	Template strand	Length	Start	Stop	Tm	GC%	Self complementarity	Self 3' complementarity
Forward primer	GCATCATGGCTGAGCTGTTG	Plus	20	1030	1049	59.90	55.00	5.00	3.00
Reverse primer	GAGATAAGCAGGGGGTGTCC	Minus	20	1136	1117	59.53	60.00	2.00	1.00
Product length	107
mouse Glb1
	Sequence (5'->3')	Template strand	Length	Start	Stop	Tm	GC%	Self complementarity	Self 3' complementarity
Forward primer	TTCCGGATACCCCGCTTCTA	Plus	20	289	308	60.11	55.00	6.00	2.00
Reverse primer	GAAGTTCCAGGGCACGTACA	Minus	20	381	362	59.97	55.00	5.00	2.00
Product length	93
mouse Il6
	Sequence (5'->3')	Template strand	Length	Start	Stop	Tm	GC%	Self complementarity	Self 3' complementarity
Forward primer	GACAAAGCCAGAGTCCTTCAGA	Plus	22	487	508	59.96	50.00	3.00	3.00
Reverse primer	TGTGACTCCAGCTTATCTCTTGG	Minus	23	562	540	59.80	47.83	4.00	0.00
Product length	76
mouse Ccl2
	Sequence (5'->3')	Template strand	Length	Start	Stop	Tm	GC%	Self complementarity	Self 3' complementarity
Forward primer	CTGCATCTGCCCTAAGGTCT	Plus	20	399	418	59.16	55.00	5.00	3.00
Reverse primer	AGTGCTTGAGGTGGTTGTGG	Minus	20	499	480	60.47	55.00	2.00	0.00
Product length	101
mouse H2-K1
	Sequence (5'->3')	Template strand	Length	Start	Stop	Tm	GC%	Self complementarity	Self 3' complementarity
Forward primer	TCCACTGTCTCCAACATGGC	Plus	20	925	944	59.96	55.00	4.00	2.00
Reverse primer	CCACCTGTGTTTCTCCTTCTCA	Minus	22	1037	1016	59.90	50.00	4.00	1.00
Product length	113
mouse H2-Q4
	Sequence (5'->3')	Template strand	Length	Start	Stop	Tm	GC%	Self complementarity	Self 3' complementarity
Forward primer	CCTTGGAGCTTGGCCATCAT	Plus	20	1050	1069	60.40	55.00	6.00	3.00
Reverse primer	CTCACAGGGAACATCAGGCG	Minus	20	1140	1121	60.74	60.00	3.00	2.00
Product length	91
mouse Actc1
	Sequence (5'->3')	Template strand	Length	Start	Stop	Tm	GC%	Self complementarity	Self 3' complementarity
Forward primer	TCGGGACCTCACTGACTACC	Plus	20	695	714	60.32	60.00	5.00	3.00
Reverse primer	AGGGCGACGTAACACAGTTT	Minus	20	811	792	59.89	50.00	4.00	3.00
Product length	117
mouse Myh6
	Sequence (5'->3')	Template strand	Length	Start	Stop	Tm	GC%	Self complementarity	Self 3' complementarity
Forward primer	TAAAGGGGCTGGAGCACTGA	Plus	20	4	23	60.84	55	4	1
Reverse primer	AGGAACAGGCAGGAAGAGGA	Minus	20	106	87	60.18	55	2	0
Product length	103
mouse Smchd1
	Sequence (5'->3')	Template strand	Length	Start	Stop	Tm	GC%	Self complementarity	Self 3' complementarity
Forward primer	AAAACCTGCTGTCGCAGTG	Plus	19	707	725	58.98	52.63	5	3
Reverse primer	ACAGCCTATACACAGCCCAGT	Minus	21	786	766	60.9	52.38	4	2
Product length	80
mouse Mki67
	Sequence (5'->3')	Template strand	Length	Start	Stop	Tm	GC%	Self complementarity	Self 3' complementarity
Forward primer	CCTGTGAGGCTGAGACATGG	Plus	20	653	672	60.11	60.00	4.00	2.00
Reverse primer	TGTTGGCTTGCTTCCATCCT	Minus	20	745	726	59.89	50.00	3.00	0.00
Product length	93
mouse Xirp2
	Sequence (5'->3')	Template strand	Length	Start	Stop	Tm	GC%	Self complementarity	Self 3' complementarity
Forward primer	AGGTACCAGGCAGCTGTTTC	Plus	20	252	271	59.96	55.00	6.00	3.00
Reverse primer	TCTTGGCTAAACCACCAGGC	Minus	20	351	332	60.25	55.00	5.00	2.00
Product length	100
Human ACTC1
	Sequence (5'->3')	Template strand	Length	Start	Stop	Tm	GC%	Self complementarity	Self 3' complementarity
Forward primer	CAGGCAGCTAAGCGTGGTC	Plus	19	36	54	61.10	63.16	5.00	1.00
Reverse primer	GTCTCCTCGTCGTCACACAT	Minus	20	120	101	59.48	55.00	3.00	2.00
Product length	85
Human GAPDH
	Sequence (5'->3')	Template strand	Length	Start	Stop	Tm	GC%	Self complementarity	Self 3' complementarity
Forward primer	AAAGCCTGCCGGTGACTAAC	Plus	20	75	94	60.61	55.00	4.00	3.00
Reverse primer	AGGAAAAGCATCACCCGGAG	Minus	20	193	174	60.04	55.00	4.00	3.00
Product length	119
Human TNNT2
	Sequence (5'->3')	Template strand	Length	Start	Stop	Tm	GC%	Self complementarity	Self 3' complementarity
Forward primer	AGACAGAGCGGAAAAGTGGG	Plus	20	671	690	59.96	55.00	2.00	0.00
Reverse primer	AATGGCCAGCACCTTCCTC	Minus	19	756	738	60.00	57.89	6.00	0.00
Product length	86
Human MYH6
	Sequence (5'->3')	Template strand	Length	Start	Stop	Tm	GC%	Self complementarity	Self 3' complementarity
Forward primer	ACCAACCTGTCCAAGTTCCG	Plus	20	5744	5763	60.18	55.00	6.00	2.00
Reverse primer	TTGCTTGGCACCAATGTCAC	Minus	20	5866	5847	59.61	50.00	6.00	3.00
Product length	123
