# Supplementary material for: Spatiotemporal dynamics of the cardioimmune niche during lesion repair
Source: Nat Cardiovasc Res. 2025 Nov 3;4(11):1550–72. doi: 10.1038/s44161-025-00739-6 (PMC12611762; doi:10.1038/s44161-025-00739-6)
Supplement: Supplementary file 4 — Raw statistical quantifications of the Xenium spatial transcriptomic data. [file 44161_2025_739_MOESM4_ESM.xlsx]

## Sheet: Sheet1
Source data for Fig. 1, Xenium adult MI samples statistics
name of sample	orignal sample label	number of cells detected	median transcripts per cell	Total high quality decoded transcripts	number of unannotated cells in detailed annotation scheme	annotated percentage (%)
day 7 sample 1	old day 7	27737	54	2,500,672	862	96.8922
day 7 sample 2	new day 7_1	47536	231	12,935,918	230	99.5162
day 7 sample 3	new day7_2	46213	260	14,916,043	86	99.8139
day 28 sample 1	old day 28	35946	97	6,837,251	929	97.4156
day 28 sample 2	new day 28_1	38903	280	11,256,108	959	97.5349
day 28 sample 3	new day28_2	61437	264	17,077,925	595	99.0315
sham 1	old sham	14191	65	1,846,375	86	99.394
sham 2	new sham_1	40754	219	11,107,727	393	99.0357
sham 3	new sham_2	61437	264	17,077,925	638	98.9615
