# Supplementary material for: Spatiotemporal dynamics of the cardioimmune niche during lesion repair
Source: Nat Cardiovasc Res. 2025 Nov 3;4(11):1550–72. doi: 10.1038/s44161-025-00739-6 (PMC12611762; doi:10.1038/s44161-025-00739-6)
Supplement: Supplementary file 5 — Raw statistical quantifications of the MP transdifferentiation FACS data. [file 44161_2025_739_MOESM5_ESM.xlsx]

## Sheet: Sheet1
Th2 coculture (no transwell)
	CCL5									Ly6C									CCR2									CD64									Arg1									Trem2
24hDAMPs	21556	20475	26187	25919	24311	23451	25726	24314	24277	12487	12095	14765	15149	13853	13583	14212	13536	13864	46753	52141	52476	48982	46450	46380	46368	50424	47320	63590	66478	89124	82396	76917	78264	78850	83321	80328	5799	5691	5623	5731	4969	5423	5660	6212	5597	41466	39209	40414	37083
24hDAMPs+48hIL4	15531	18300	20512	16898	17422	18700	15166	17897	17733	17259	18429	18914	17562	18524	17507	17148	17612	18088	35328	34437	35309	31616	32859	34927	32470	34911	34363	138340	130174	128543	121945	129518	125033	129180	124845	128485	89368	53763	67454	65596	64750	66506	59581	55802	70059	43374	41389	39722	33499
24hDAMPs+48hIL4+24hM0	19951	22672	23080	27329	23363	24739	25337	25037	28493	22007	22923	22863	25213	23047	23034	23198	23708	23528	34161	36663	37430	38242	38968	40815	39321	39735	40793	92166	98972	105964	104580	109285	110608	120763	101514	98917	124784	109400	104522	96216	92953	93067	95417	92694	85074	77683	80257	81493	78271
24hDAMPs+48hIL4+48hM0	17779	22552	21348	22011	23698	23583	26557	25448	25408	13896	16243	15153	15709	16052	15631	18460	16135	16896	28330	28727	25851	26654	29337	27256	30259	26031	26268	83077	82262	76524	75849	78100	66374	71787	62404	65133	70723	53713	59959	51374	55015	49786	52449	44975	54241	62216	63297	58456	57995
Th2_Supernatant only
24hDAMPs	25004	23788	23126	24935	22479	22563				23664	21629	21263	21250	19767	20019				59933	66053	55643	53805	47682	48279				173197	172623	144788	143423	137391	143055				7687	7592	7179	6624	6001	5737				83799	90471	81803	74214
24hDAMPs+48hIL4	22155	19979	19126							28851	26525	25764							45646	49969	43446							352674	393693	367922							60298	57781	49033							66669	67283	67018
24hDAMPs+48hIL4+24hM0	14036	15361	12782							22086	19599	19091							42439	41445	43860							205925	174271	120348							66203	81443	84989							101595	90502	117741
24hDAMPs+48hIL4+48hM0	11998	13146	15247							17668	19801	21753							37122	38047	36329							144593	146517	146361							40224	47670	40129							94280	93939	92739
activated Th2 (+ anti-CD3 and anti-CD28)
24hDAMPs	25004	23788	23126	24935	22479	22563				23664	21629	21263	21250	19767	20019				59933	66053	55643	53805	47682	48279				173197	172623	144788	143423	137391	143055				7687	7592	7179	6624	6001	5737				83799	90471	81803	74214
24hDAMPs+48hIL4	18994	18713	16580							20341	19522	18119							62599	57173	58172							219003	189574	199711							29960	25170	19231							64854	65570	66067
24hDAMPs+48hIL4+24hM0	12005	11735	10659							12528	13201	12788							42501	45166	45363							182044	174309	168536							25551	23861	21452							89800	84546	78402
24hDAMPs+48hIL4+48hM0	8437	10126	9125							11965	12854	13680							34498	33713	33914							138032	131033	127421							31116	28134	31886							67905	62608	59987
24hDAMPs+48hIL4+72hM0	7724	7463	7113							12433	12711	13364							20203	17945	17001							106257	93010	95145							18622	18460	14866							7724	7463	7113
Th2 coculture with Transwell
24hDAMPs	25004	23788	23126	24935	22479	22563				23664	21629	21263	21250	19767	20019				59933	66053	55643	53805	47682	48279													7687	7592	7179	6624	6001	5737				83799	90471	81803	74214
24hDAMPs+48hIL4	18103	17420	17458							20153	17960	18416							66730	57774	58507																36080	23793	17307							65637	62457	64524
24hDAMPs+48hIL4+24hM0	11953	11864	11100							12229	11296	12676							41030	36332	37746																19466	19408	17413							93727	83314	85228
24hDAMPs+48hIL4+48hM0	10307	10342	11828							12656	12362	15067							33263	31013	34879																28561	25328	19511							68505	59257	68976
[truncated: 50 more columns]
