# Supplementary material for: Spatiotemporal dynamics of the cardioimmune niche during lesion repair
Source: Nat Cardiovasc Res. 2025 Nov 3;4(11):1550–72. doi: 10.1038/s44161-025-00739-6 (PMC12611762; doi:10.1038/s44161-025-00739-6)
Supplement: Supplementary file 6 — Raw statistical quantifications of the FB–MP co-culture. [file 44161_2025_739_MOESM6_ESM.xlsx]

## Sheet: Sheet1
MP_myoFB_coculture_FACS (Fi.g 5h)
	myoFB proliferation (%Mki67+)		MP proliferation (%Mki67+)
replicates	myoFB only	coculture	MP only	coculture
1	24.5	8.36	18.9	13.5
2	24.3	12	13.2	7.14
3	24.1	16	8.08	2.33
4	21.3	15.9	11.8	2.4
5	21	15.8	10.7	7.59
6	20.4	15.8	14.8	3.8
