# Supplementary material for: Spatiotemporal dynamics of the cardioimmune niche during lesion repair
Source: Nat Cardiovasc Res. 2025 Nov 3;4(11):1550–72. doi: 10.1038/s44161-025-00739-6 (PMC12611762; doi:10.1038/s44161-025-00739-6)
Supplement: Supplementary file 7 — Raw statistical quantifications of FB GAS6 and MP SEMA3D cultures. [file 44161_2025_739_MOESM7_ESM.xlsx]

## Sheet: Sheet1
mouse myoFB Gas6, Glb1 expression (Fig. 6c)						mouse myoFB Gas6 (Fig. 6b)					BMDM_Sema3D (Fig. 6h)
	BSA	Gas6 low	Gas6 high
	0.110912	0.0097848	0.672637			sample conditions and replicates	DAPI	Mki67+ nuclei	% Mki67+		conditions and replicates	label_id	mean_intensity_ch0	mean_intensity_ch1
	-0.274845	0.318276	0.830951			control 1	267	16	5.99251		230825_BMDM_Andy_compounds.lif - BMDM_SEMA3D_H3_02 Merged.tif	1	14.1553	0.271574
	0.0211429	-0.1136	0.612935			control 2	206	11	5.33981		230825_BMDM_Andy_compounds.lif - BMDM_SEMA3D_H3_02 Merged.tif	2	9.52083	0.574755
	0.10941	0.538154				control 3	174	7	4.02299		230825_BMDM_Andy_compounds.lif - BMDM_SEMA3D_H3_02 Merged.tif	3	12.3265	0.46617
						control 4	164	6	3.65854		230825_BMDM_Andy_compounds.lif - BMDM_SEMA3D_H3_02 Merged.tif	4	10.3612	0.625616
						control 5	186	10	5.37634		230825_BMDM_Andy_compounds.lif - BMDM_SEMA3D_H3_02 Merged.tif	5	4.143	0.195
						control 6	188	9	4.78723		230825_BMDM_Andy_compounds.lif - BMDM_SEMA3D_H3_02 Merged.tif	6	3.84531	0.236686
						control 7	173	12	6.93642		230825_BMDM_Andy_compounds.lif - BMDM_SEMA3D_H3_02 Merged.tif	7	20.8204	1.21084
						control 8	117	5	4.2735		230825_BMDM_Andy_compounds.lif - BMDM_SEMA3D_H3_02 Merged.tif	8	4.9659	0.265438
						control 9	10	172	5.81395		230825_BMDM_Andy_compounds.lif - BMDM_SEMA3D_H3_02 Merged.tif	9	6.55779	0.259073
						control 10	12	258	4.65116		230825_BMDM_Andy_compounds.lif - BMDM_SEMA3D_H3_02 Merged.tif	10	10.7846	1.01607
						control 11	10	283	3.53357		230825_BMDM_Andy_compounds.lif - BMDM_SEMA3D_H3_02 Merged.tif	11	14.9774	0.498246
						control 12	31	603	5.14096		230825_BMDM_Andy_compounds.lif - BMDM_SEMA3D_H3_02 Merged.tif	12	6.1121	0.766014
						control 13	7	127	5.51181		230825_BMDM_Andy_compounds.lif - BMDM_SEMA3D_H3_02 Merged.tif	13	18.9465	0.710886
											230825_BMDM_Andy_compounds.lif - BMDM_SEMA3D_H3_02 Merged.tif	14	14.2784	0.586207
						0.05 ug/ml 1	129	18	13.9535		230825_BMDM_Andy_compounds.lif - BMDM_SEMA3D_H3_02 Merged.tif	15	11.3376	0.731657
						0.05 ug/ml 2	225	11	4.88889		230825_BMDM_Andy_compounds.lif - BMDM_SEMA3D_H3_02 Merged.tif	16	69.552	2.37413
						0.05 ug/ml 3	247	28	11.336		230825_BMDM_Andy_compounds.lif - BMDM_SEMA3D_H3_02 Merged.tif	17	30.6767	5.77858
						0.05 ug/ml 4	187	3	1.60428		230825_BMDM_Andy_compounds.lif - BMDM_SEMA3D_H3_02 Merged.tif	18	19.8049	0.466999
						0.05 ug/ml 1	11	355	3.09859		230825_BMDM_Andy_compounds.lif - BMDM_SEMA3D_H3_02 Merged.tif	19	19.1719	0.77431
						0.05 ug/ml 2	17	237	7.173		230825_BMDM_Andy_compounds.lif - BMDM_SEMA3D_H3_02 Merged.tif	20	8.6186	0.41314
						0.05 ug/ml 3	17	357	4.7619		230825_BMDM_Andy_compounds.lif - BMDM_SEMA3D_H3_02 Merged.tif	21	25.3462	0.547971
											230825_BMDM_Andy_compounds.lif - BMDM_SEMA3D_H3_02 Merged.tif	22	17.9351	0.527504
						0.1 ug/ml 1	90	6	6.66667		230825_BMDM_Andy_compounds.lif - BMDM_SEMA3D_H3_02 Merged.tif	23	3.9558	0.460903
						0.1 ug/ml 2	118	16	13.5593		230825_BMDM_Andy_compounds.lif - BMDM_SEMA3D_H3_02 Merged.tif	24	14.4715	0.338693
						0.1 ug/ml 3	233	15	6.43777		230825_BMDM_Andy_compounds.lif - BMDM_SEMA3D_H3_02 Merged.tif	25	45.3118	1.47871
						0.1 ug/ml 4	165	5	3.0303		230825_BMDM_Andy_compounds.lif - BMDM_SEMA3D_H3_02 Merged.tif	26	10.8375	0.52551
						0.1 ug/ml 5	142	17	11.9718		230825_BMDM_Andy_compounds.lif - BMDM_SEMA3D_H3_02 Merged.tif	27	37.2927	2.27073
						0.1 ug/ml 6	205	23	11.2195		230825_BMDM_Andy_compounds.lif - BMDM_SEMA3D_H3_02 Merged.tif	28	6.07352	0.184403
						0.1 ug/ml 7	114	15	13.1579		230825_BMDM_Andy_compounds.lif - BMDM_SEMA3D_H3_02 Merged.tif	29	27.1152	0.834869
						0.1 ug/ml 8	285	40	14.0351		230825_BMDM_Andy_compounds.lif - BMDM_SEMA3D_H3_02 Merged.tif	30	16.3003	1.08863
						0.1 ug/ml 1	26	451	5.76497		230825_BMDM_Andy_compounds.lif - BMDM_SEMA3D_H3_02 Merged.tif	31	7.39698	0.384253
						0.1 ug/ml 2	4	99	4.0404		230825_BMDM_Andy_compounds.lif - BMDM_SEMA3D_H3_02 Merged.tif	32	7.41906	0.371169
						0.1 ug/ml 3	16	239	6.69456		230825_BMDM_Andy_compounds.lif - BMDM_SEMA3D_H3_02 Merged.tif	33	5.79802	0.206526
						0.1 ug/ml 4	51	637	8.00628		230825_BMDM_Andy_compounds.lif - BMDM_SEMA3D_H3_02 Merged.tif	34	39.9904	2.78737
											230825_BMDM_Andy_compounds.lif - BMDM_SEMA3D_H3_02 Merged.tif	35	43.5611	2
						0.2ug/ml 1	15	429	3.4965		230825_BMDM_Andy_compounds.lif - BMDM_SEMA3D_H3_02 Merged.tif	36	5.33199	0.504786
						0.2ug/ml 2	3	224	1.33929		230825_BMDM_Andy_compounds.lif - BMDM_SEMA3D_H3_02 Merged.tif	37	41.6891	1.60348
						0.2ug/ml 3	6	311	1.92926		230825_BMDM_Andy_compounds.lif - BMDM_SEMA3D_H3_02 Merged.tif	38	40.2628	1.17595
						0.2ug/ml 4	14	438	3.19635		230825_BMDM_Andy_compounds.lif - BMDM_SEMA3D_H3_02 Merged.tif	39	8.86967	0.697052
											230825_BMDM_Andy_compounds.lif - BMDM_SEMA3D_H3_02 Merged.tif	40	50.3542	1.39869
						0.5 ug/ml 1	7	364	1.92308		230825_BMDM_Andy_compounds.lif - BMDM_SEMA3D_H3_02 Merged.tif	41	35.5608	1.36599
						0.5 ug/ml 2	1	68	1.47059		230825_BMDM_Andy_compounds.lif - BMDM_SEMA3D_H3_02 Merged.tif	42	52.3225	1.6039
						0.5 ug/ml 3	6	384	1.5625		230825_BMDM_Andy_compounds.lif - BMDM_SEMA3D_H3_02 Merged.tif	43	39.5896	2.12228
											230825_BMDM_Andy_compounds.lif - BMDM_SEMA3D_H3_02 Merged.tif	44	22.8922	2.11323
						1 ug/ml 1	4	379	1.05541		230825_BMDM_Andy_compounds.lif - BMDM_SEMA3D_H3_02 Merged.tif	45	3.00102	0.0950434
						1 ug/ml 2	6	564	1.06383		230825_BMDM_Andy_compounds.lif - BMDM_SEMA3D_H3_02 Merged.tif	46	108.303	3.72388
						1 ug/ml 3	13	521	2.4952		230825_BMDM_Andy_compounds.lif - BMDM_SEMA3D_H3_02 Merged.tif	47	6.93532	0.275392
						1 ug/ml 4	12	443	2.7088		230825_BMDM_Andy_compounds.lif - BMDM_SEMA3D_H3_02 Merged.tif	48	23.3748	1.39598
											230825_BMDM_Andy_compounds.lif - BMDM_SEMA3D_H3_02 Merged.tif	49	6.57895	0.340081
											230825_BMDM_Andy_compounds.lif - BMDM_SEMA3D_H3_02 Merged.tif	50	20.4072	1.2018
											230825_BMDM_Andy_compounds.lif - BMDM_SEMA3D_H3_02 Merged.tif	51	45.6412	2.07029
											230825_BMDM_Andy_compounds.lif - BMDM_SEMA3D_H3_02 Merged.tif	52	46.2864	0.849845
											230825_BMDM_Andy_compounds.lif - BMDM_SEMA3D_H3_02 Merged.tif	53	4.6129	0.159657
											230825_BMDM_Andy_compounds.lif - BMDM_SEMA3D_H3_02 Merged.tif	54	7.60585	1.38094
											230825_BMDM_Andy_compounds.lif - BMDM_SEMA3D_H3_02 Merged.tif	55	42.2597	3.14562
											230825_BMDM_Andy_compounds.lif - BMDM_SEMA3D_H3_02 Merged.tif	56	30.071	0.600847
											230825_BMDM_Andy_compounds.lif - BMDM_SEMA3D_H3_02 Merged.tif	57	7.23764	0.416915
											230825_BMDM_Andy_compounds.lif - BMDM_SEMA3D_H3_02 Merged.tif	58	20.3157	1.65249
											230825_BMDM_Andy_compounds.lif - BMDM_SEMA3D_H3_02 Merged.tif	59	57.2519	1.7282
											230825_BMDM_Andy_compounds.lif - BMDM_SEMA3D_H3_02 Merged.tif	60	27.2167	0.660805
											230825_BMDM_Andy_compounds.lif - BMDM_SEMA3D_H3_02 Merged.tif	61	50.7095	2.37272
											230825_BMDM_Andy_compounds.lif - BMDM_SEMA3D_H3_02 Merged.tif	62	35.4849	2.16574
											230825_BMDM_Andy_compounds.lif - BMDM_SEMA3D_H3_02 Merged.tif	63	25.3962	0.419811
											230825_BMDM_Andy_compounds.lif - BMDM_SEMA3D_H3_02 Merged.tif	64	3.22099	0.171773
											230825_BMDM_Andy_compounds.lif - BMDM_SEMA3D_H3_02 Merged.tif	65	29.673	1.14648
											230825_BMDM_Andy_compounds.lif - BMDM_SEMA3D_H3_02 Merged.tif	66	3.18103	0.182269
											230825_BMDM_Andy_compounds.lif - BMDM_SEMA3D_H3_02 Merged.tif	67	20.6749	0.739274
											230825_BMDM_Andy_compounds.lif - BMDM_SEMA3D_H3_02 Merged.tif	68	56.1702	3.33403
											230825_BMDM_Andy_compounds.lif - BMDM_SEMA3D_H3_02 Merged.tif	69	63.0248	2.47764
											230825_BMDM_Andy_compounds.lif - BMDM_SEMA3D_H3_02 Merged.tif	70	6.49788	0.177786
											230825_BMDM_Andy_compounds.lif - BMDM_SEMA3D_H3_02 Merged.tif	71	60.1661	3.93424
											230825_BMDM_Andy_compounds.lif - BMDM_SEMA3D_H3_02 Merged.tif	72	24.734	2.00569
											230825_BMDM_Andy_compounds.lif - BMDM_SEMA3D_H3_02 Merged.tif	73	50.2304	2.81698
											230825_BMDM_Andy_compounds.lif - BMDM_SEMA3D_H3_02 Merged.tif	74	7.96402	0.166585
											230825_BMDM_Andy_compounds.lif - BMDM_SEMA3D_H3_02 Merged.tif	75	3.34752	0.155142
											230825_BMDM_Andy_compounds.lif - BMDM_SEMA3D_H3_02 Merged.tif	76	39.8258	1.79393
											230825_BMDM_Andy_compounds.lif - BMDM_SEMA3D_H3_02 Merged.tif	77	26.7209	1.02887
											230825_BMDM_Andy_compounds.lif - BMDM_SEMA3D_H3_02 Merged.tif	78	5.26334	0.278256
											230825_BMDM_Andy_compounds.lif - BMDM_SEMA3D_H3_02 Merged.tif	79	4.37022	0.158954
											230825_BMDM_Andy_compounds.lif - BMDM_SEMA3D_H3_02 Merged.tif	80	12.25	0.376462
											230825_BMDM_Andy_compounds.lif - BMDM_SEMA3D_H3_02 Merged.tif	81	21.9492	0.482157
											230825_BMDM_Andy_compounds.lif - BMDM_SEMA3D_H3_02 Merged.tif	82	18.4147	0.844141
											230825_BMDM_Andy_compounds.lif - BMDM_SEMA3D_H3_02 Merged.tif	83	6.52647	0.226233
											230825_BMDM_Andy_compounds.lif - BMDM_SEMA3D_H3_02 Merged.tif	84	6.32438	0.334489
											230825_BMDM_Andy_compounds.lif - BMDM_SEMA3D_H3_02 Merged.tif	85	21.6664	1.36546
											230825_BMDM_Andy_compounds.lif - BMDM_SEMA3D_H3_02 Merged.tif	86	42.3006	7.37835
											230825_BMDM_Andy_compounds.lif - BMDM_SEMA3D_H3_02 Merged.tif	87	24.4569	0.995826
											230825_BMDM_Andy_compounds.lif - BMDM_SEMA3D_H3_02 Merged.tif	88	46.3778	1.59753
											230825_BMDM_Andy_compounds.lif - BMDM_SEMA3D_H3_02 Merged.tif	89	37.4941	1.63006
											230825_BMDM_Andy_compounds.lif - BMDM_SEMA3D_H3_02 Merged.tif	90	50.4928	7.03024
											230825_BMDM_Andy_compounds.lif - BMDM_SEMA3D_H3_02 Merged.tif	91	35.1327	3.03274
											230825_BMDM_Andy_compounds.lif - BMDM_SEMA3D_H3_02 Merged.tif	92	39.9172	2.28564
											230825_BMDM_Andy_compounds.lif - BMDM_SEMA3D_H3_02 Merged.tif	93	3.78175	0.148054
											230825_BMDM_Andy_compounds.lif - BMDM_SEMA3D_H3_02 Merged.tif	94	22.622	1.29555
											230825_BMDM_Andy_compounds.lif - BMDM_SEMA3D_H3_02 Merged.tif	95	5.48399	0.36604
											230825_BMDM_Andy_compounds.lif - BMDM_SEMA3D_H3_02 Merged.tif	96	15.181	1.06307
											230825_BMDM_Andy_compounds.lif - BMDM_SEMA3D_H3_02 Merged.tif	97	28.9092	2.66387
											230825_BMDM_Andy_compounds.lif - BMDM_SEMA3D_H3_02 Merged.tif	98	50.5127	3.19688
											230825_BMDM_Andy_compounds.lif - BMDM_SEMA3D_H3_02 Merged.tif	99	23.6613	1.66871
											230825_BMDM_Andy_compounds.lif - BMDM_SEMA3D_H3_02 Merged.tif	100	23.6118	1.52584
											230825_BMDM_Andy_compounds.lif - BMDM_SEMA3D_H3_02 Merged.tif	101	39.6489	2.54617
											230825_BMDM_Andy_compounds.lif - BMDM_SEMA3D_H3_02 Merged.tif	102	15.6688	2.54827
											230825_BMDM_Andy_compounds.lif - BMDM_SEMA3D_H3_02 Merged.tif	103	55.4447	1.45056
											230825_BMDM_Andy_compounds.lif - BMDM_SEMA3D_H3_02 Merged.tif	104	7.66604	0.421003
											230825_BMDM_Andy_compounds.lif - BMDM_SEMA3D_H3_02 Merged.tif	105	46.013	1.12343
											230825_BMDM_Andy_compounds.lif - BMDM_SEMA3D_H3_02 Merged.tif	106	103.428	5.75342
											230825_BMDM_Andy_compounds.lif - BMDM_SEMA3D_H3_02 Merged.tif	107	16.0663	0.535939
											230825_BMDM_Andy_compounds.lif - BMDM_SEMA3D_H3_02 Merged.tif	108	41.5042	4.1078
											230825_BMDM_Andy_compounds.lif - BMDM_SEMA3D_H3_02 Merged.tif	109	32.4173	1.20079
											230825_BMDM_Andy_compounds.lif - BMDM_SEMA3D_H3_02 Merged.tif	110	43.885	1.43379
											230825_BMDM_Andy_compounds.lif - BMDM_SEMA3D_H3_02 Merged.tif	111	10.5468	0.60297
											230825_BMDM_Andy_compounds.lif - BMDM_SEMA3D_H3_02 Merged.tif	112	25.0004	2.6654
											230825_BMDM_Andy_compounds.lif - BMDM_SEMA3D_H3_02 Merged.tif	113	36.6916	3.19715
											230825_BMDM_Andy_compounds.lif - BMDM_SEMA3D_H3_02 Merged.tif	114	9.92838	0.708861
											230825_BMDM_Andy_compounds.lif - BMDM_SEMA3D_H3_02 Merged.tif	115	8.3092	0.352377
											230825_BMDM_Andy_compounds.lif - BMDM_SEMA3D_H3_02 Merged.tif	116	29.7251	1.80671
											230825_BMDM_Andy_compounds.lif - BMDM_SEMA3D_H3_02 Merged.tif	117	35.1882	2.32057
											230825_BMDM_Andy_compounds.lif - BMDM_SEMA3D_H3_02 Merged.tif	118	49.1372	5.95315
											230825_BMDM_Andy_compounds.lif - BMDM_SEMA3D_H3_02 Merged.tif	119	31.0131	1.23622
											230825_BMDM_Andy_compounds.lif - BMDM_SEMA3D_H3_02 Merged.tif	120	46.0293	1.99765
											230825_BMDM_Andy_compounds.lif - BMDM_SEMA3D_H3_02 Merged.tif	121	25.3579	5.6308
											230825_BMDM_Andy_compounds.lif - BMDM_SEMA3D_H3_02 Merged.tif	122	16.1747	0.610731
											230825_BMDM_Andy_compounds.lif - BMDM_SEMA3D_H3_02 Merged.tif	123	64.6927	1.70251
											230825_BMDM_Andy_compounds.lif - BMDM_SEMA3D_H3_02 Merged.tif	124	47.146	1.60508
											230825_BMDM_Andy_compounds.lif - BMDM_SEMA3D_H3_02 Merged.tif	125	22.6239	1.73567
											230825_BMDM_Andy_compounds.lif - BMDM_SEMA3D_H3_02 Merged.tif	126	45.0819	3.36417
											230825_BMDM_Andy_compounds.lif - BMDM_SEMA3D_H3_02 Merged.tif	127	17.8548	0.782258
											230825_BMDM_Andy_compounds.lif - BMDM_SEMA3D_H3_02 Merged.tif	128	41.0556	1.01053
											230825_BMDM_Andy_compounds.lif - BMDM_SEMA3D_H3_02 Merged.tif	129	29.1859	1.77062
											230825_BMDM_Andy_compounds.lif - BMDM_SEMA3D_H3_02 Merged.tif	130	34.8864	1.31461
											230825_BMDM_Andy_compounds.lif - BMDM_SEMA3D_H3_02 Merged.tif	131	36.3379	1.51638
											230825_BMDM_Andy_compounds.lif - BMDM_SEMA3D_H3_02 Merged.tif	132	28.6876	0.992226
											230825_BMDM_Andy_compounds.lif - BMDM_SEMA3D_H3_02 Merged.tif	133	10.1595	0.462789
											230825_BMDM_Andy_compounds.lif - BMDM_SEMA3D_H3_02 Merged.tif	134	5.55322	0.348739
											230825_BMDM_Andy_compounds.lif - BMDM_SEMA3D_H3_02 Merged.tif	135	4.46867	0.317395
											230825_BMDM_Andy_compounds.lif - BMDM_SEMA3D_H3_02 Merged.tif	136	39.2215	1.56661
											230825_BMDM_Andy_compounds.lif - BMDM_SEMA3D_H3_02 Merged.tif	137	25.8597	0.609705
											230825_BMDM_Andy_compounds.lif - BMDM_SEMA3D_H3_02 Merged.tif	138	33.1288	1.8467
											230825_BMDM_Andy_compounds.lif - BMDM_SEMA3D_H3_02 Merged.tif	139	17.641	1.55588
											230825_BMDM_Andy_compounds.lif - BMDM_SEMA3D_H3_02 Merged.tif	140	36.2524	1.06531
											230825_BMDM_Andy_compounds.lif - BMDM_SEMA3D_H3_02 Merged.tif	141	11.7527	0.836081
											230825_BMDM_Andy_compounds.lif - BMDM_SEMA3D_H3_02 Merged.tif	142	26.7043	2.2077
											230825_BMDM_Andy_compounds.lif - BMDM_SEMA3D_H3_02 Merged.tif	143	48.4931	2.42406
											230825_BMDM_Andy_compounds.lif - BMDM_SEMA3D_H3_02 Merged.tif	144	26.0753	1.09479
											230825_BMDM_Andy_compounds.lif - BMDM_SEMA3D_H3_02 Merged.tif	145	72.0951	1.4994
											230825_BMDM_Andy_compounds.lif - BMDM_SEMA3D_H3_02 Merged.tif	146	49.8709	1.66095
											230825_BMDM_Andy_compounds.lif - BMDM_SEMA3D_H3_02 Merged.tif	147	31.6131	2.214
											230825_BMDM_Andy_compounds.lif - BMDM_SEMA3D_H3_02 Merged.tif	148	45.2043	3.05669
											230825_BMDM_Andy_compounds.lif - BMDM_SEMA3D_H3_02 Merged.tif	149	39.1378	1.09075
											230825_BMDM_Andy_compounds.lif - BMDM_SEMA3D_H3_02 Merged.tif	150	104.693	4.38943
											230825_BMDM_Andy_compounds.lif - BMDM_SEMA3D_H3_02 Merged.tif	151	21.9519	1.90794
											230825_BMDM_Andy_compounds.lif - BMDM_SEMA3D_H3_02 Merged.tif	152	27.3367	1.28113
											230825_BMDM_Andy_compounds.lif - BMDM_SEMA3D_H3_02 Merged.tif	153	21.5423	5.43711
											230825_BMDM_Andy_compounds.lif - BMDM_SEMA3D_H3_02 Merged.tif	154	35.5277	1.79156
											230825_BMDM_Andy_compounds.lif - BMDM_SEMA3D_H3_02 Merged.tif	155	62.6507	4.47965
											230825_BMDM_Andy_compounds.lif - BMDM_SEMA3D_H3_02 Merged.tif	156	34.5653	2.70856
											230825_BMDM_Andy_compounds.lif - BMDM_SEMA3D_H3_02 Merged.tif	157	5.3031	0.279236
											230825_BMDM_Andy_compounds.lif - BMDM_SEMA3D_H3_02 Merged.tif	158	47.4119	4.4735
											230825_BMDM_Andy_compounds.lif - BMDM_SEMA3D_H3_02 Merged.tif	159	33.1044	2.8112
											230825_BMDM_Andy_compounds.lif - BMDM_SEMA3D_H3_02 Merged.tif	160	41.104	5.76819
											230825_BMDM_Andy_compounds.lif - BMDM_SEMA3D_H3_02 Merged.tif	161	43.5682	3.24374
											230825_BMDM_Andy_compounds.lif - BMDM_SEMA3D_H3_02 Merged.tif	162	14.671	0.579019
											230825_BMDM_Andy_compounds.lif - BMDM_SEMA3D_H3_02 Merged.tif	163	7.80457	1.84388
											230825_BMDM_Andy_compounds.lif - BMDM_SEMA3D_H3_02 Merged.tif	164	16.838	1.14536
											230825_BMDM_Andy_compounds.lif - BMDM_SEMA3D_H3_02 Merged.tif	165	79.2044	2.59375
											230825_BMDM_Andy_compounds.lif - BMDM_SEMA3D_H3_02 Merged.tif	166	124.279	7.62977
											230825_BMDM_Andy_compounds.lif - BMDM_SEMA3D_H3_02 Merged.tif	167	61.0913	4.2266
											230825_BMDM_Andy_compounds.lif - BMDM_SEMA3D_H3_02 Merged.tif	168	39.8521	1.24418
											230825_BMDM_Andy_compounds.lif - BMDM_SEMA3D_H3_02 Merged.tif	169	26.5964	2.06295
											230825_BMDM_Andy_compounds.lif - BMDM_SEMA3D_H3_02 Merged.tif	170	32.8207	1.42757
											230825_BMDM_Andy_compounds.lif - BMDM_SEMA3D_H3_02 Merged.tif	171	44.1233	1.26078
											230825_BMDM_Andy_compounds.lif - BMDM_SEMA3D_H3_02 Merged.tif	172	61.0747	1.87647
											230825_BMDM_Andy_compounds.lif - BMDM_SEMA3D_H3_02 Merged.tif	173	33.8383	3.79208
											230825_BMDM_Andy_compounds.lif - BMDM_SEMA3D_H3_02 Merged.tif	174	8.22358	0.623514
											230825_BMDM_Andy_compounds.lif - BMDM_SEMA3D_H3_02 Merged.tif	175	40.4022	3.78865
											230825_BMDM_Andy_compounds.lif - BMDM_SEMA3D_H3_02 Merged.tif	176	17.9085	1.08219
											230825_BMDM_Andy_compounds.lif - BMDM_SEMA3D_H3_02 Merged.tif	177	45.8727	3.82108
											230825_BMDM_Andy_compounds.lif - BMDM_SEMA3D_H3_02 Merged.tif	178	21.3415	1.68815
											230825_BMDM_Andy_compounds.lif - BMDM_SEMA3D_H3_02 Merged.tif	179	7.23131	1.02658
											230825_BMDM_Andy_compounds.lif - BMDM_SEMA3D_H3_02 Merged.tif	180	31.7052	3.15892
											230825_BMDM_Andy_compounds.lif - BMDM_SEMA3D_H3_02 Merged.tif	181	44.1005	2.00493
											230825_BMDM_Andy_compounds.lif - BMDM_SEMA3D_H3_02 Merged.tif	182	34.9635	5.10745
											230825_BMDM_Andy_compounds.lif - BMDM_SEMA3D_H3_02 Merged.tif	183	6.92203	1.36302
											230825_BMDM_Andy_compounds.lif - BMDM_SEMA3D_H3_02 Merged.tif	184	26.0655	0.511596
											230825_BMDM_Andy_compounds.lif - BMDM_SEMA3D_H3_02 Merged.tif	185	20.3103	2.26528
											230825_BMDM_Andy_compounds.lif - BMDM_SEMA3D_H3_02 Merged.tif	186	54.728	2.53799
											230825_BMDM_Andy_compounds.lif - BMDM_SEMA3D_H3_02 Merged.tif	187	26.4663	1.27472
											230825_BMDM_Andy_compounds.lif - BMDM_SEMA3D_H3_02 Merged.tif	188	18.1707	2.67794
											230825_BMDM_Andy_compounds.lif - BMDM_SEMA3D_H3_02 Merged.tif	189	42.4053	4.12074
											230825_BMDM_Andy_compounds.lif - BMDM_SEMA3D_H3_02 Merged.tif	190	8.87558	2.36175
											230825_BMDM_Andy_compounds.lif - BMDM_SEMA3D_H3_02 Merged.tif	191	109.359	2.52168
											230825_BMDM_Andy_compounds.lif - BMDM_SEMA3D_H3_02 Merged.tif	192	53.8882	0.828235
											230825_BMDM_Andy_compounds.lif - BMDM_SEMA3D_H3_02 Merged.tif	193	50.1027	7.60543
											230825_BMDM_Andy_compounds.lif - BMDM_SEMA3D_H3_02 Merged.tif	194	41.2637	1.4892
											230825_BMDM_Andy_compounds.lif - BMDM_SEMA3D_H3_02 Merged.tif	195	35.0508	5.57968
											230825_BMDM_Andy_compounds.lif - BMDM_SEMA3D_H3_02 Merged.tif	196	21.757	1.07252
											230825_BMDM_Andy_compounds.lif - BMDM_SEMA3D_H3_02 Merged.tif	197	23.7615	2.27016
											230825_BMDM_Andy_compounds.lif - BMDM_SEMA3D_H3_02 Merged.tif	198	12.6711	1.61074
											230825_BMDM_Andy_compounds.lif - BMDM_SEMA3D_H3_02 Merged.tif	199	43.5767	1.09913
											230825_BMDM_Andy_compounds.lif - BMDM_SEMA3D_H3_02 Merged.tif	200	49.0788	6.2303
											230825_BMDM_Andy_compounds.lif - BMDM_SEMA3D_H3_02 Merged.tif	201	15.7677	2.2266
											230825_BMDM_Andy_compounds.lif - BMDM_SEMA3D_H3_02 Merged.tif	202	16.8872	2.96944
											230825_BMDM_Andy_compounds.lif - BMDM_SEMA3D_H3_02 Merged.tif	203	40.5062	1.77156
											230825_BMDM_Andy_compounds.lif - BMDM_SEMA3D_H3_02 Merged.tif	204	41.8655	1.76339
											230825_BMDM_Andy_compounds.lif - BMDM_SEMA3D_H3_02 Merged.tif	205	14.6415	1.38267
											230825_BMDM_Andy_compounds.lif - BMDM_SEMA3D_H3_02 Merged.tif	206	14.2411	0.323877
											230825_BMDM_Andy_compounds.lif - BMDM_SEMA3D_H3_02 Merged.tif	207	5.13413	0.488783
											230825_BMDM_Andy_compounds.lif - BMDM_SEMA3D_H3_02 Merged.tif	208	50.4145	4.15323
											230825_BMDM_Andy_compounds.lif - BMDM_SEMA3D_H3_02 Merged.tif	209	60.14	3.32333
											230825_BMDM_Andy_compounds.lif - BMDM_SEMA3D_H3_02 Merged.tif	210	45.9975	2.03364
											230825_BMDM_Andy_compounds.lif - BMDM_SEMA3D_H3_02 Merged.tif	211	29.486	1.75435
											230825_BMDM_Andy_compounds.lif - BMDM_SEMA3D_H3_02 Merged.tif	212	53.9497	3.54694
											230825_BMDM_Andy_compounds.lif - BMDM_SEMA3D_H3_02 Merged.tif	213	32.9161	6.19035
											230825_BMDM_Andy_compounds.lif - BMDM_SEMA3D_H3_02 Merged.tif	214	32.1808	2.29489
											230825_BMDM_Andy_compounds.lif - BMDM_SEMA3D_H3_02 Merged.tif	215	8.76393	1.08289
											230825_BMDM_Andy_compounds.lif - BMDM_SEMA3D_H3_02 Merged.tif	216	32.5021	1.6659
											230825_BMDM_Andy_compounds.lif - BMDM_SEMA3D_H3_02 Merged.tif	217	20.1221	1.38857
											230825_BMDM_Andy_compounds.lif - BMDM_SEMA3D_H3_02 Merged.tif	218	28.044	1.60579
											230825_BMDM_Andy_compounds.lif - BMDM_SEMA3D_H3_02 Merged.tif	219	14.7748	3.05008
											230825_BMDM_Andy_compounds.lif - BMDM_SEMA3D_H3_02 Merged.tif	220	16.3988	1.00852
											230825_BMDM_Andy_compounds.lif - BMDM_SEMA3D_H3_02 Merged.tif	221	22.1474	3.04607
											230825_BMDM_Andy_compounds.lif - BMDM_SEMA3D_H3_02 Merged.tif	222	38.4156	2.49308
											230825_BMDM_Andy_compounds.lif - BMDM_SEMA3D_H3_02 Merged.tif	223	10.5347	1.20925
											230825_BMDM_Andy_compounds.lif - BMDM_SEMA3D_H3_02 Merged.tif	224	36.2277	1.05388
											230825_BMDM_Andy_compounds.lif - BMDM_SEMA3D_H3_02 Merged.tif	225	15.3334	1.48745
											230825_BMDM_Andy_compounds.lif - BMDM_SEMA3D_H3_02 Merged.tif	226	5.18944	0.754948
											230825_BMDM_Andy_compounds.lif - BMDM_SEMA3D_H3_02 Merged.tif	227	30.8653	1.36599
											230825_BMDM_Andy_compounds.lif - BMDM_SEMA3D_H3_02 Merged.tif	228	15.2121	2.44796
											230825_BMDM_Andy_compounds.lif - BMDM_SEMA3D_H3_02 Merged.tif	229	32.9333	2.27742
											230825_BMDM_Andy_compounds.lif - BMDM_SEMA3D_H3_02 Merged.tif	230	12.5413	0.872539
											230825_BMDM_Andy_compounds.lif - BMDM_SEMA3D_H3_02 Merged.tif	231	14.9932	0.82849
											230825_BMDM_Andy_compounds.lif - BMDM_SEMA3D_H3_02 Merged.tif	232	62.2022	1.96629
											230825_BMDM_Andy_compounds.lif - BMDM_SEMA3D_H3_02 Merged.tif	233	38.2796	1.99123
											230825_BMDM_Andy_compounds.lif - BMDM_SEMA3D_H3_02 Merged.tif	234	38.0294	1.03918
											230825_BMDM_Andy_compounds.lif - BMDM_SEMA3D_H3_02 Merged.tif	235	39.2589	1.41158
											230825_BMDM_Andy_compounds.lif - BMDM_SEMA3D_H3_02 Merged.tif	236	67.4685	1.48478
											230825_BMDM_Andy_compounds.lif - BMDM_SEMA3D_H3_02 Merged.tif	237	48.9458	2.78806
											230825_BMDM_Andy_compounds.lif - BMDM_SEMA3D_H3_02 Merged.tif	238	34.4143	1.50279
											230825_BMDM_Andy_compounds.lif - BMDM_SEMA3D_H3_02 Merged.tif	239	16.4052	1.31667
											230825_BMDM_Andy_compounds.lif - BMDM_SEMA3D_H3_02 Merged.tif	240	28.8243	1.65835
											230825_BMDM_Andy_compounds.lif - BMDM_SEMA3D_H3_02 Merged.tif	241	27.7811	5.89904
											230825_BMDM_Andy_compounds.lif - BMDM_SEMA3D_H3_02 Merged.tif	242	54.8078	13.7517
											230825_BMDM_Andy_compounds.lif - BMDM_SEMA3D_H3_02 Merged.tif	243	45.1367	4.28071
											230825_BMDM_Andy_compounds.lif - BMDM_SEMA3D_H3_02 Merged.tif	244	42.0573	3.3648
											230825_BMDM_Andy_compounds.lif - BMDM_SEMA3D_H3_02 Merged.tif	245	32.8444	2.51322
											230825_BMDM_Andy_compounds.lif - BMDM_SEMA3D_H3_02 Merged.tif	246	21.0896	2.11889
											230825_BMDM_Andy_compounds.lif - BMDM_SEMA3D_H3_02 Merged.tif	247	47.542	4.28042
											230825_BMDM_Andy_compounds.lif - BMDM_SEMA3D_H3_02 Merged.tif	248	40.9813	3.22522
											230825_BMDM_Andy_compounds.lif - BMDM_SEMA3D_H3_02 Merged.tif	249	31.7169	3.97776
											230825_BMDM_Andy_compounds.lif - BMDM_SEMA3D_H3_02 Merged.tif	250	9.5515	1.77434
											230825_BMDM_Andy_compounds.lif - BMDM_SEMA3D_H3_02 Merged.tif	251	8.90767	1.79072
											230825_BMDM_Andy_compounds.lif - BMDM_SEMA3D_H3_02 Merged.tif	252	62.9055	3.41086
											230825_BMDM_Andy_compounds.lif - BMDM_SEMA3D_H3_02 Merged.tif	253	61.3691	2.67086
											230825_BMDM_Andy_compounds.lif - BMDM_SEMA3D_H3_02 Merged.tif	254	44.6418	4.43549
											230825_BMDM_Andy_compounds.lif - BMDM_SEMA3D_H3_02 Merged.tif	255	28.6654	2.93859
											230825_BMDM_Andy_compounds.lif - BMDM_SEMA3D_H3_02 Merged.tif	256	29.146	2.172
											230825_BMDM_Andy_compounds.lif - BMDM_SEMA3D_H3_02 Merged.tif	257	11.03	0.60988
											230825_BMDM_Andy_compounds.lif - BMDM_SEMA3D_H3_02 Merged.tif	258	61.4676	4.74688
											230825_BMDM_Andy_compounds.lif - BMDM_SEMA3D_H3_02 Merged.tif	259	53.6976	4.88012
											230825_BMDM_Andy_compounds.lif - BMDM_SEMA3D_H3_02 Merged.tif	260	41.2121	4.62771
											230825_BMDM_Andy_compounds.lif - BMDM_SEMA3D_H3_02 Merged.tif	261	14.5946	1.70679
											230825_BMDM_Andy_compounds.lif - BMDM_SEMA3D_H3_02 Merged.tif	262	4.67759	0.985583
											230825_BMDM_Andy_compounds.lif - BMDM_SEMA3D_H3_02 Merged.tif	263	28.5476	3.13116
											230825_BMDM_Andy_compounds.lif - BMDM_SEMA3D_H3_02 Merged.tif	264	43.6693	4.16535
											230825_BMDM_Andy_compounds.lif - BMDM_SEMA3D_H3_02 Merged.tif	265	69.7253	4.43094
											230825_BMDM_Andy_compounds.lif - BMDM_SEMA3D_H3_02 Merged.tif	266	8.73336	0.859262
											230825_BMDM_Andy_compounds.lif - BMDM_SEMA3D_H3_02 Merged.tif	267	15.0584	1.7549
											230825_BMDM_Andy_compounds.lif - BMDM_SEMA3D_H3_02 Merged.tif	268	10.1847	1.02744
											230825_BMDM_Andy_compounds.lif - BMDM_SEMA3D_H3_02 Merged.tif	269	32.6674	2.06608
											230825_BMDM_Andy_compounds.lif - BMDM_SEMA3D_H3_02 Merged.tif	270	14.9511	1.34745
											230825_BMDM_Andy_compounds.lif - BMDM_SEMA3D_H3_02 Merged.tif	271	37.8227	1.89061
											230825_BMDM_Andy_compounds.lif - BMDM_SEMA3D_H3_02 Merged.tif	272	56.0804	4.66552
											230825_BMDM_Andy_compounds.lif - BMDM_SEMA3D_H3_02 Merged.tif	273	40.9095	5.48172
											230825_BMDM_Andy_compounds.lif - BMDM_SEMA3D_H3_02 Merged.tif	274	56.1584	4.3326
											230825_BMDM_Andy_compounds.lif - BMDM_SEMA3D_H3_02 Merged.tif	275	44.6678	3.2897
											230825_BMDM_Andy_compounds.lif - BMDM_SEMA3D_H3_02 Merged.tif	276	62.4161	1.15052
											230825_BMDM_Andy_compounds.lif - BMDM_SEMA3D_H3_02 Merged.tif	277	20.8044	2.15453
											230825_BMDM_Andy_compounds.lif - BMDM_SEMA3D_H3_02 Merged.tif	278	20.6041	1.52381
											230825_BMDM_Andy_compounds.lif - BMDM_SEMA3D_H3_02 Merged.tif	279	6.72825	0.914124
											230825_BMDM_Andy_compounds.lif - BMDM_SEMA3D_H3_02 Merged.tif	280	40.4892	1.69551
											230825_BMDM_Andy_compounds.lif - BMDM_SEMA3D_H3_02 Merged.tif	281	55.0318	5.87038
											230825_BMDM_Andy_compounds.lif - BMDM_SEMA3D_H3_02 Merged.tif	282	6.13233	0.646547
											230825_BMDM_Andy_compounds.lif - BMDM_SEMA3D_H3_02 Merged.tif	283	40.3098	4.58394
											230825_BMDM_Andy_compounds.lif - BMDM_SEMA3D_H3_02 Merged.tif	284	24.8559	1.76557
											230825_BMDM_Andy_compounds.lif - BMDM_SEMA3D_H3_02 Merged.tif	285	9.63777	1.45617
											230825_BMDM_Andy_compounds.lif - BMDM_SEMA3D_H3_02 Merged.tif	286	3.98576	0.755403
											230825_BMDM_Andy_compounds.lif - BMDM_SEMA3D_H3_02 Merged.tif	287	30.4768	2.3849
											230825_BMDM_Andy_compounds.lif - BMDM_SEMA3D_H3_02 Merged.tif	288	25.5721	2.35242
											230825_BMDM_Andy_compounds.lif - BMDM_SEMA3D_H3_02 Merged.tif	289	33.123	2.8469
											230825_BMDM_Andy_compounds.lif - BMDM_SEMA3D_H3_02 Merged.tif	290	20.17	2.70645
											230825_BMDM_Andy_compounds.lif - BMDM_SEMA3D_H3_02 Merged.tif	291	4.62079	2.09278
											230825_BMDM_Andy_compounds.lif - BMDM_SEMA3D_H3_02 Merged.tif	292	35.8598	1.38882
											230825_BMDM_Andy_compounds.lif - BMDM_SEMA3D_H3_02 Merged.tif	293	48.807	12.6803
											230825_BMDM_Andy_compounds.lif - BMDM_SEMA3D_H3_02 Merged.tif	294	6.35137	0.603647
											230825_BMDM_Andy_compounds.lif - BMDM_SEMA3D_H3_02 Merged.tif	295	70.1984	2.66997
											230825_BMDM_Andy_compounds.lif - BMDM_SEMA3D_H3_02 Merged.tif	296	16.0322	1.54215
											230825_BMDM_Andy_compounds.lif - BMDM_SEMA3D_H3_02 Merged.tif	297	66.2174	4.00251
											230825_BMDM_Andy_compounds.lif - BMDM_SEMA3D_H3_02 Merged.tif	298	5.62738	0.800786
											230825_BMDM_Andy_compounds.lif - BMDM_SEMA3D_H3_02 Merged.tif	299	44.5113	2.04206
											230825_BMDM_Andy_compounds.lif - BMDM_SEMA3D_H3_02 Merged.tif	300	10.9942	1.93086
											230825_BMDM_Andy_compounds.lif - BMDM_SEMA3D_H3_02 Merged.tif	301	43.7944	4.6463
											230825_BMDM_Andy_compounds.lif - BMDM_SEMA3D_H3_02 Merged.tif	302	40.704	3.16155
											230825_BMDM_Andy_compounds.lif - BMDM_SEMA3D_H3_02 Merged.tif	303	8.87023	1.56652
											230825_BMDM_Andy_compounds.lif - BMDM_SEMA3D_H3_02 Merged.tif	304	10.2765	1.4854
											230825_BMDM_Andy_compounds.lif - BMDM_SEMA3D_H3_02 Merged.tif	305	67.6875	2.98822
											230825_BMDM_Andy_compounds.lif - BMDM_SEMA3D_H3_02 Merged.tif	306	5.42474	0.700589
											230825_BMDM_Andy_compounds.lif - BMDM_SEMA3D_H3_02 Merged.tif	307	13.4407	2.16265
											230825_BMDM_Andy_compounds.lif - BMDM_SEMA3D_H3_02 Merged.tif	308	58.7986	1.95947
											230825_BMDM_Andy_compounds.lif - BMDM_SEMA3D_H3_02 Merged.tif	309	6.06464	1.52263
											230825_BMDM_Andy_compounds.lif - BMDM_SEMA3D_H3_02 Merged.tif	310	6.35921	0.84657
											230825_BMDM_Andy_compounds.lif - BMDM_SEMA3D_H3_02 Merged.tif	311	6.35381	1.12028
											230825_BMDM_Andy_compounds.lif - BMDM_SEMA3D_H3_02 Merged.tif	312	7.89258	0.511217
											230825_BMDM_Andy_compounds.lif - BMDM_SEMA3D_H3_02 Merged.tif	313	26.749	3.10948
											230825_BMDM_Andy_compounds.lif - BMDM_SEMA3D_H3_02 Merged.tif	314	5.20684	0.480608
											230825_BMDM_Andy_compounds.lif - BMDM_SEMA3D_H3_02 Merged.tif	315	14.9288	2.15627
											230825_BMDM_Andy_compounds.lif - BMDM_SEMA3D_H3_02 Merged.tif	316	32.1769	2.53048
											230825_BMDM_Andy_compounds.lif - BMDM_SEMA3D_H3_02 Merged.tif	317	41.0275	2.62818
											230825_BMDM_Andy_compounds.lif - BMDM_SEMA3D_H3_02 Merged.tif	318	14.1157	1.78467
											230825_BMDM_Andy_compounds.lif - BMDM_SEMA3D_H3_02 Merged.tif	319	17.4841	1.76513
											230825_BMDM_Andy_compounds.lif - BMDM_SEMA3D_H3_02 Merged.tif	320	6.41252	0.889606
											230825_BMDM_Andy_compounds.lif - BMDM_SEMA3D_H3_02 Merged.tif	321	7.24578	1.48411
											230825_BMDM_Andy_compounds.lif - BMDM_SEMA3D_H3_02 Merged.tif	322	50.7593	4.31893
											230825_BMDM_Andy_compounds.lif - BMDM_SEMA3D_H3_02 Merged.tif	323	19.7971	2.12321
											230825_BMDM_Andy_compounds.lif - BMDM_SEMA3D_H3_02 Merged.tif	324	6.14085	0.946912
											230825_BMDM_Andy_compounds.lif - BMDM_SEMA3D_H3_02 Merged.tif	325	39.8233	1.63495
											230825_BMDM_Andy_compounds.lif - BMDM_SEMA3D_H3_02 Merged.tif	326	14.8558	2.35577
											230825_BMDM_Andy_compounds.lif - BMDM_SEMA3D_H3_02 Merged.tif	327	7.18055	0.84118
											230825_BMDM_Andy_compounds.lif - BMDM_SEMA3D_H3_02 Merged.tif	328	22.2532	1.37549
											230825_BMDM_Andy_compounds.lif - BMDM_SEMA3D_H3_02 Merged.tif	329	29.2765	2.36324
											230825_BMDM_Andy_compounds.lif - BMDM_SEMA3D_H3_02 Merged.tif	330	6.36729	0.92118
											230825_BMDM_Andy_compounds.lif - BMDM_SEMA3D_H3_02 Merged.tif	331	22.8298	2.51467
											230825_BMDM_Andy_compounds.lif - BMDM_SEMA3D_H3_02 Merged.tif	332	45.2161	4.03104
											230825_BMDM_Andy_compounds.lif - BMDM_SEMA3D_H3_02 Merged.tif	333	9.74808	1.40982
											230825_BMDM_Andy_compounds.lif - BMDM_SEMA3D_H3_02 Merged.tif	334	21.3829	3.61587
											230825_BMDM_Andy_compounds.lif - BMDM_SEMA3D_H3_02 Merged.tif	335	37.9797	2.38689
											230825_BMDM_Andy_compounds.lif - BMDM_SEMA3D_H3_02 Merged.tif	336	4.41876	1.09301
											230825_BMDM_Andy_compounds.lif - BMDM_SEMA3D_H3_02 Merged.tif	337	12.3121	0.841869
											230825_BMDM_Andy_compounds.lif - BMDM_SEMA3D_H3_02 Merged.tif	338	5.03393	0.620355
											230825_BMDM_Andy_compounds.lif - BMDM_SEMA3D_H3_02 Merged.tif	339	6.07296	0.509554
											230825_BMDM_Andy_compounds.lif - BMDM_SEMA3D_H3_02 Merged.tif	340	5.47838	0.550988
											230825_BMDM_Andy_compounds.lif - BMDM_SEMA3D_H3_02 Merged.tif	341	11.0305	0.440318
											230825_BMDM_Andy_compounds.lif - BMDM_SEMA3D_H3_02 Merged.tif	342	23.9223	1.2807
											230825_BMDM_Andy_compounds.lif - BMDM_SEMA3D_H3_02 Merged.tif	343	4.45926	1.04774
											230825_BMDM_Andy_compounds.lif - BMDM_SEMA3D_H3_02 Merged.tif	344	55.162	8.20369
											230825_BMDM_Andy_compounds.lif - BMDM_SEMA3D_H3_02 Merged.tif	345	26.1478	1.09202
											230825_BMDM_Andy_compounds.lif - BMDM_SEMA3D_H3_02 Merged.tif	346	22.0704	1.3221
											230825_BMDM_Andy_compounds.lif - BMDM_SEMA3D_H3_02 Merged.tif	347	40.9486	2.38857
											230825_BMDM_Andy_compounds.lif - BMDM_SEMA3D_H3_02 Merged.tif	348	7.7541	2.04996
											230825_BMDM_Andy_compounds.lif - BMDM_SEMA3D_H3_02 Merged.tif	349	44.1246	1.47487
											230825_BMDM_Andy_compounds.lif - BMDM_SEMA3D_H3_02 Merged.tif	350	8.15546	0.606525
											230825_BMDM_Andy_compounds.lif - BMDM_SEMA3D_H3_02 Merged.tif	351	14.9718	1.3356
											230825_BMDM_Andy_compounds.lif - BMDM_SEMA3D_H3_02 Merged.tif	352	6.65534	0.482517
											230825_BMDM_Andy_compounds.lif - BMDM_SEMA3D_H3_02 Merged.tif	353	17.5143	2.55479
											230825_BMDM_Andy_compounds.lif - BMDM_SEMA3D_H3_02 Merged.tif	354	10.8041	2.0078
											230825_BMDM_Andy_compounds.lif - BMDM_SEMA3D_H3_02 Merged.tif	355	6.62626	1.77448
											230825_BMDM_Andy_compounds.lif - BMDM_SEMA3D_H3_02 Merged.tif	356	5.96985	0.729177
											230825_BMDM_Andy_compounds.lif - BMDM_SEMA3D_H3_02 Merged.tif	357	73.8762	3.75606
											230825_BMDM_Andy_compounds.lif - BMDM_SEMA3D_H3_02 Merged.tif	358	7.4437	0.768504
											230825_BMDM_Andy_compounds.lif - BMDM_SEMA3D_H3_02 Merged.tif	359	44.3204	3.31318
											230825_BMDM_Andy_compounds.lif - BMDM_SEMA3D_H3_02 Merged.tif	360	4.82798	0.609103
											230825_BMDM_Andy_compounds.lif - BMDM_SEMA3D_H3_02 Merged.tif	361	115.476	2.5615
											230825_BMDM_Andy_compounds.lif - BMDM_SEMA3D_H3_02 Merged.tif	362	6.47601	3.95356
											230825_BMDM_Andy_compounds.lif - BMDM_SEMA3D_H3_02 Merged.tif	363	4.8938	0.399906
											230825_BMDM_Andy_compounds.lif - BMDM_SEMA3D_H3_02 Merged.tif	364	5.5762	0.775956
											230825_BMDM_Andy_compounds.lif - BMDM_SEMA3D_H3_02 Merged.tif	365	10.7892	1.02312
											230825_BMDM_Andy_compounds.lif - BMDM_SEMA3D_H3_02 Merged.tif	366	39.6716	2.54989
											230825_BMDM_Andy_compounds.lif - BMDM_SEMA3D_H3_02 Merged.tif	367	13.7885	1.49112
											230825_BMDM_Andy_compounds.lif - BMDM_SEMA3D_H3_02 Merged.tif	368	5.14906	0.849229
											230825_BMDM_Andy_compounds.lif - BMDM_SEMA3D_H3_02 Merged.tif	369	7.41998	0.898364
											230825_BMDM_Andy_compounds.lif - BMDM_SEMA3D_H3_02 Merged.tif	370	14.3971	2.96549
											230825_BMDM_Andy_compounds.lif - BMDM_SEMA3D_H3_02 Merged.tif	371	12.097	1.03958
											230825_BMDM_Andy_compounds.lif - BMDM_SEMA3D_H3_02 Merged.tif	372	14.2333	1.80285
											230825_BMDM_Andy_compounds.lif - BMDM_SEMA3D_H3_02 Merged.tif	373	53.4155	1.49513
											230825_BMDM_Andy_compounds.lif - BMDM_SEMA3D_H3_02 Merged.tif	374	5.86238	0.588268
											230825_BMDM_Andy_compounds.lif - BMDM_SEMA3D_H3_02 Merged.tif	375	70.444	2.93911
											230825_BMDM_Andy_compounds.lif - BMDM_SEMA3D_H3_02 Merged.tif	376	5.24408	1.0314
											230825_BMDM_Andy_compounds.lif - BMDM_SEMA3D_H3_02 Merged.tif	377	24.6993	2.41251
											230825_BMDM_Andy_compounds.lif - BMDM_SEMA3D_H3_02 Merged.tif	378	18.2662	2.91374
											230825_BMDM_Andy_compounds.lif - BMDM_BSA_H3_02 Merged.tif	1	11.8618	1.67315
											230825_BMDM_Andy_compounds.lif - BMDM_BSA_H3_02 Merged.tif	2	49.4786	1.38718
											230825_BMDM_Andy_compounds.lif - BMDM_BSA_H3_02 Merged.tif	3	57.0196	6.47948
											230825_BMDM_Andy_compounds.lif - BMDM_BSA_H3_02 Merged.tif	4	40.7412	4.20989
											230825_BMDM_Andy_compounds.lif - BMDM_BSA_H3_02 Merged.tif	5	35.3862	3.47829
											230825_BMDM_Andy_compounds.lif - BMDM_BSA_H3_02 Merged.tif	6	6.92678	1.68441
											230825_BMDM_Andy_compounds.lif - BMDM_BSA_H3_02 Merged.tif	7	34.3795	5.63913
											230825_BMDM_Andy_compounds.lif - BMDM_BSA_H3_02 Merged.tif	8	25.6782	4.9847
											230825_BMDM_Andy_compounds.lif - BMDM_BSA_H3_02 Merged.tif	9	60.9126	9.14605
											230825_BMDM_Andy_compounds.lif - BMDM_BSA_H3_02 Merged.tif	10	26.7266	2.0804
											230825_BMDM_Andy_compounds.lif - BMDM_BSA_H3_02 Merged.tif	11	6.04584	1.38073
											230825_BMDM_Andy_compounds.lif - BMDM_BSA_H3_02 Merged.tif	12	6.86889	1.18547
											230825_BMDM_Andy_compounds.lif - BMDM_BSA_H3_02 Merged.tif	13	7.12111	1.48443
											230825_BMDM_Andy_compounds.lif - BMDM_BSA_H3_02 Merged.tif	14	54.4916	5.17442
											230825_BMDM_Andy_compounds.lif - BMDM_BSA_H3_02 Merged.tif	15	36.8766	8.25546
											230825_BMDM_Andy_compounds.lif - BMDM_BSA_H3_02 Merged.tif	16	34.4731	5.0726
											230825_BMDM_Andy_compounds.lif - BMDM_BSA_H3_02 Merged.tif	17	68.7914	4.22543
											230825_BMDM_Andy_compounds.lif - BMDM_BSA_H3_02 Merged.tif	18	5.47027	1.28878
											230825_BMDM_Andy_compounds.lif - BMDM_BSA_H3_02 Merged.tif	19	9.19951	0.666117
											230825_BMDM_Andy_compounds.lif - BMDM_BSA_H3_02 Merged.tif	20	8.25605	1.86392
											230825_BMDM_Andy_compounds.lif - BMDM_BSA_H3_02 Merged.tif	21	53.1845	3.19506
											230825_BMDM_Andy_compounds.lif - BMDM_BSA_H3_02 Merged.tif	22	5.18371	0.556904
											230825_BMDM_Andy_compounds.lif - BMDM_BSA_H3_02 Merged.tif	23	100.257	4.91479
											230825_BMDM_Andy_compounds.lif - BMDM_BSA_H3_02 Merged.tif	24	5.40509	1.49929
											230825_BMDM_Andy_compounds.lif - BMDM_BSA_H3_02 Merged.tif	25	56.474	4.17011
											230825_BMDM_Andy_compounds.lif - BMDM_BSA_H3_02 Merged.tif	26	132.26	10.6809
											230825_BMDM_Andy_compounds.lif - BMDM_BSA_H3_02 Merged.tif	27	13.9467	1.97556
											230825_BMDM_Andy_compounds.lif - BMDM_BSA_H3_02 Merged.tif	28	123.524	2.85929
											230825_BMDM_Andy_compounds.lif - BMDM_BSA_H3_02 Merged.tif	29	4.58002	0.731906
											230825_BMDM_Andy_compounds.lif - BMDM_BSA_H3_02 Merged.tif	30	42.5357	6.33348
											230825_BMDM_Andy_compounds.lif - BMDM_BSA_H3_02 Merged.tif	31	92.8923	5.06842
											230825_BMDM_Andy_compounds.lif - BMDM_BSA_H3_02 Merged.tif	32	6.30089	0.552687
											230825_BMDM_Andy_compounds.lif - BMDM_BSA_H3_02 Merged.tif	33	8.57075	1.26356
											230825_BMDM_Andy_compounds.lif - BMDM_BSA_H3_02 Merged.tif	34	111.777	7.50238
											230825_BMDM_Andy_compounds.lif - BMDM_BSA_H3_02 Merged.tif	35	5.26839	1.07794
											230825_BMDM_Andy_compounds.lif - BMDM_BSA_H3_02 Merged.tif	36	15.6351	1.94954
											230825_BMDM_Andy_compounds.lif - BMDM_BSA_H3_02 Merged.tif	37	84.8879	3.81758
											230825_BMDM_Andy_compounds.lif - BMDM_BSA_H3_02 Merged.tif	38	8.59201	1.26618
											230825_BMDM_Andy_compounds.lif - BMDM_BSA_H3_02 Merged.tif	39	38.1536	5.08352
											230825_BMDM_Andy_compounds.lif - BMDM_BSA_H3_02 Merged.tif	40	6.93716	1.44021
											230825_BMDM_Andy_compounds.lif - BMDM_BSA_H3_02 Merged.tif	41	19.8467	3.29096
											230825_BMDM_Andy_compounds.lif - BMDM_BSA_H3_02 Merged.tif	42	10.9079	1.60902
											230825_BMDM_Andy_compounds.lif - BMDM_BSA_H3_02 Merged.tif	43	58.845	4.15989
											230825_BMDM_Andy_compounds.lif - BMDM_BSA_H3_02 Merged.tif	44	18.0444	1.61847
											230825_BMDM_Andy_compounds.lif - BMDM_BSA_H3_02 Merged.tif	45	74.3483	1.48677
											230825_BMDM_Andy_compounds.lif - BMDM_BSA_H3_02 Merged.tif	46	41.1367	2.74277
											230825_BMDM_Andy_compounds.lif - BMDM_BSA_H3_02 Merged.tif	47	45.4459	1.57566
											230825_BMDM_Andy_compounds.lif - BMDM_BSA_H3_02 Merged.tif	48	54.1272	3.47025
											230825_BMDM_Andy_compounds.lif - BMDM_BSA_H3_02 Merged.tif	49	19.5038	1.10867
											230825_BMDM_Andy_compounds.lif - BMDM_BSA_H3_02 Merged.tif	50	26.5943	1.54448
											230825_BMDM_Andy_compounds.lif - BMDM_BSA_H3_02 Merged.tif	51	78.1316	6.15536
											230825_BMDM_Andy_compounds.lif - BMDM_BSA_H3_02 Merged.tif	52	157.653	12.7487
											230825_BMDM_Andy_compounds.lif - BMDM_BSA_H3_02 Merged.tif	53	5.72911	1.09066
											230825_BMDM_Andy_compounds.lif - BMDM_BSA_H3_02 Merged.tif	54	64.2458	2.62225
											230825_BMDM_Andy_compounds.lif - BMDM_BSA_H3_02 Merged.tif	55	120.046	2.3922
											230825_BMDM_Andy_compounds.lif - BMDM_BSA_H3_02 Merged.tif	56	50.8271	1.83084
											230825_BMDM_Andy_compounds.lif - BMDM_BSA_H3_02 Merged.tif	57	68.8173	6.26093
											230825_BMDM_Andy_compounds.lif - BMDM_BSA_H3_02 Merged.tif	58	82.1404	5.77836
											230825_BMDM_Andy_compounds.lif - BMDM_BSA_H3_02 Merged.tif	59	30.4897	2.11105
											230825_BMDM_Andy_compounds.lif - BMDM_BSA_H3_02 Merged.tif	60	42.2322	1.89884
											230825_BMDM_Andy_compounds.lif - BMDM_BSA_H3_02 Merged.tif	61	78.3568	4.45714
											230825_BMDM_Andy_compounds.lif - BMDM_BSA_H3_02 Merged.tif	62	35.6141	1.19861
											230825_BMDM_Andy_compounds.lif - BMDM_BSA_H3_02 Merged.tif	63	26.1009	3.96922
											230825_BMDM_Andy_compounds.lif - BMDM_BSA_H3_02 Merged.tif	64	65.6954	4.35156
											230825_BMDM_Andy_compounds.lif - BMDM_BSA_H3_02 Merged.tif	65	51.768	1.656
											230825_BMDM_Andy_compounds.lif - BMDM_BSA_H3_02 Merged.tif	66	48.2292	3.23688
											230825_BMDM_Andy_compounds.lif - BMDM_BSA_H3_02 Merged.tif	67	49.2185	6.20038
											230825_BMDM_Andy_compounds.lif - BMDM_BSA_H3_02 Merged.tif	68	5.95912	0.441436
											230825_BMDM_Andy_compounds.lif - BMDM_BSA_H3_02 Merged.tif	69	52.2561	0.996579
											230825_BMDM_Andy_compounds.lif - BMDM_BSA_H3_02 Merged.tif	70	11.4916	0.689886
											230825_BMDM_Andy_compounds.lif - BMDM_BSA_H3_02 Merged.tif	71	41.5645	2.56654
											230825_BMDM_Andy_compounds.lif - BMDM_BSA_H3_02 Merged.tif	72	52.6795	6.06918
											230825_BMDM_Andy_compounds.lif - BMDM_BSA_H3_02 Merged.tif	73	55.5876	1.74501
											230825_BMDM_Andy_compounds.lif - BMDM_BSA_H3_02 Merged.tif	74	45.2705	1.09464
											230825_BMDM_Andy_compounds.lif - BMDM_BSA_H3_02 Merged.tif	75	20.8591	1.90762
											230825_BMDM_Andy_compounds.lif - BMDM_BSA_H3_02 Merged.tif	76	19.283	3.73306
											230825_BMDM_Andy_compounds.lif - BMDM_BSA_H3_02 Merged.tif	77	71.7465	0.955272
											230825_BMDM_Andy_compounds.lif - BMDM_BSA_H3_02 Merged.tif	78	8.8355	1.1255
											230825_BMDM_Andy_compounds.lif - BMDM_BSA_H3_02 Merged.tif	79	28.2809	4.23631
											230825_BMDM_Andy_compounds.lif - BMDM_BSA_H3_02 Merged.tif	80	15.9454	0.867739
											230825_BMDM_Andy_compounds.lif - BMDM_BSA_H3_02 Merged.tif	81	60.4487	3.77066
											230825_BMDM_Andy_compounds.lif - BMDM_BSA_H3_02 Merged.tif	82	25.0327	1.16443
											230825_BMDM_Andy_compounds.lif - BMDM_BSA_H3_02 Merged.tif	83	16.2652	1.26159
											230825_BMDM_Andy_compounds.lif - BMDM_BSA_H3_02 Merged.tif	84	77.642	3.98417
											230825_BMDM_Andy_compounds.lif - BMDM_BSA_H3_02 Merged.tif	85	24.2629	0.41626
											230825_BMDM_Andy_compounds.lif - BMDM_BSA_H3_02 Merged.tif	86	62.958	2.59151
											230825_BMDM_Andy_compounds.lif - BMDM_BSA_H3_02 Merged.tif	87	67.6083	3.5459
											230825_BMDM_Andy_compounds.lif - BMDM_BSA_H3_02 Merged.tif	88	19.7449	2.53001
											230825_BMDM_Andy_compounds.lif - BMDM_BSA_H3_02 Merged.tif	89	12.9683	1.35667
											230825_BMDM_Andy_compounds.lif - BMDM_BSA_H3_02 Merged.tif	90	11.5115	2.07904
											230825_BMDM_Andy_compounds.lif - BMDM_BSA_H3_02 Merged.tif	91	11.3181	1.33598
											230825_BMDM_Andy_compounds.lif - BMDM_BSA_H3_02 Merged.tif	92	71.9762	5.67855
											230825_BMDM_Andy_compounds.lif - BMDM_BSA_H3_02 Merged.tif	93	50.2662	1.29958
											230825_BMDM_Andy_compounds.lif - BMDM_BSA_H3_02 Merged.tif	94	54.2909	7.61704
											230825_BMDM_Andy_compounds.lif - BMDM_BSA_H3_02 Merged.tif	95	45.7286	5.1993
											230825_BMDM_Andy_compounds.lif - BMDM_BSA_H3_02 Merged.tif	96	15.0024	3.73857
											230825_BMDM_Andy_compounds.lif - BMDM_BSA_H3_02 Merged.tif	97	34.093	5.77627
											230825_BMDM_Andy_compounds.lif - BMDM_BSA_H3_02 Merged.tif	98	44.6978	2.00706
											230825_BMDM_Andy_compounds.lif - BMDM_BSA_H3_02 Merged.tif	99	3.27363	3.95771
											230825_BMDM_Andy_compounds.lif - BMDM_BSA_H3_02 Merged.tif	100	9.52194	1.62569
											230825_BMDM_Andy_compounds.lif - BMDM_BSA_H3_02 Merged.tif	101	41.7379	1.17062
											230825_BMDM_Andy_compounds.lif - BMDM_BSA_H3_02 Merged.tif	102	68.4722	1.79065
											230825_BMDM_Andy_compounds.lif - BMDM_BSA_H3_02 Merged.tif	103	18.6805	2.1652
											230825_BMDM_Andy_compounds.lif - BMDM_BSA_H3_02 Merged.tif	104	7.50399	0.798087
											230825_BMDM_Andy_compounds.lif - BMDM_BSA_H3_02 Merged.tif	105	44.4841	3.28868
											230825_BMDM_Andy_compounds.lif - BMDM_BSA_H3_02 Merged.tif	106	92.329	3.25355
											230825_BMDM_Andy_compounds.lif - BMDM_BSA_H3_02 Merged.tif	107	14.2965	0.755725
											230825_BMDM_Andy_compounds.lif - BMDM_BSA_H3_02 Merged.tif	108	54.309	2.7582
											230825_BMDM_Andy_compounds.lif - BMDM_BSA_H3_02 Merged.tif	109	32.8013	2.85374
											230825_BMDM_Andy_compounds.lif - BMDM_BSA_H3_02 Merged.tif	110	73.663	1.74004
											230825_BMDM_Andy_compounds.lif - BMDM_BSA_H3_02 Merged.tif	111	53.006	3.42906
											230825_BMDM_Andy_compounds.lif - BMDM_BSA_H3_02 Merged.tif	112	79.2921	4.08357
											230825_BMDM_Andy_compounds.lif - BMDM_BSA_H3_02 Merged.tif	113	21.2028	0.498217
											230825_BMDM_Andy_compounds.lif - BMDM_BSA_H3_02 Merged.tif	114	81.8147	3.9424
											230825_BMDM_Andy_compounds.lif - BMDM_BSA_H3_02 Merged.tif	115	22.9527	3.00563
											230825_BMDM_Andy_compounds.lif - BMDM_BSA_H3_02 Merged.tif	116	10.7606	0.472835
											230825_BMDM_Andy_compounds.lif - BMDM_BSA_H3_02 Merged.tif	117	17.4446	1.76253
											230825_BMDM_Andy_compounds.lif - BMDM_BSA_H3_02 Merged.tif	118	73.248	0.824685
											230825_BMDM_Andy_compounds.lif - BMDM_BSA_H3_02 Merged.tif	119	88.9753	1.44791
											230825_BMDM_Andy_compounds.lif - BMDM_BSA_H3_02 Merged.tif	120	17.8021	0.632224
											230825_BMDM_Andy_compounds.lif - BMDM_BSA_H3_02 Merged.tif	121	39.6978	1.94704
											230825_BMDM_Andy_compounds.lif - BMDM_BSA_H3_02 Merged.tif	122	47.9905	3.46265
											230825_BMDM_Andy_compounds.lif - BMDM_BSA_H3_02 Merged.tif	123	43.1136	2.08387
											230825_BMDM_Andy_compounds.lif - BMDM_BSA_H3_02 Merged.tif	124	75.2902	0.849752
											230825_BMDM_Andy_compounds.lif - BMDM_BSA_H3_02 Merged.tif	125	42.0734	3.91743
											230825_BMDM_Andy_compounds.lif - BMDM_BSA_H3_02 Merged.tif	126	11.731	1.30866
											230825_BMDM_Andy_compounds.lif - BMDM_BSA_H3_02 Merged.tif	127	37.3406	4.64343
											230825_BMDM_Andy_compounds.lif - BMDM_BSA_H3_02 Merged.tif	128	4.83458	0.193682
											230825_BMDM_Andy_compounds.lif - BMDM_BSA_H3_02 Merged.tif	129	14.1673	1.39319
											230825_BMDM_Andy_compounds.lif - BMDM_BSA_H3_02 Merged.tif	130	24.3113	1.15625
											230825_BMDM_Andy_compounds.lif - BMDM_BSA_H3_02 Merged.tif	131	60.1312	2.47376
											230825_BMDM_Andy_compounds.lif - BMDM_BSA_H3_02 Merged.tif	132	39.7156	1.21111
											230825_BMDM_Andy_compounds.lif - BMDM_BSA_H3_02 Merged.tif	133	41.636	1.98082
											230825_BMDM_Andy_compounds.lif - BMDM_BSA_H3_02 Merged.tif	134	54.5859	1.50324
											230825_BMDM_Andy_compounds.lif - BMDM_BSA_H3_02 Merged.tif	135	11.2832	0.678571
											230825_BMDM_Andy_compounds.lif - BMDM_BSA_H3_02 Merged.tif	136	47.5029	2.73523
											230825_BMDM_Andy_compounds.lif - BMDM_BSA_H3_02 Merged.tif	137	42.3373	1.22278
											230825_BMDM_Andy_compounds.lif - BMDM_BSA_H3_02 Merged.tif	138	45.6042	1.41579
											230825_BMDM_Andy_compounds.lif - BMDM_BSA_H3_02 Merged.tif	139	58.3763	2.14413
											230825_BMDM_Andy_compounds.lif - BMDM_BSA_H3_02 Merged.tif	140	32.2339	2.89312
											230825_BMDM_Andy_compounds.lif - BMDM_BSA_H3_02 Merged.tif	141	16.9656	0.498941
											230825_BMDM_Andy_compounds.lif - BMDM_BSA_H3_02 Merged.tif	142	23.1693	3.67568
											230825_BMDM_Andy_compounds.lif - BMDM_BSA_H3_02 Merged.tif	143	44.7386	5.40692
											230825_BMDM_Andy_compounds.lif - BMDM_BSA_H3_02 Merged.tif	144	136.16	6.8151
											230825_BMDM_Andy_compounds.lif - BMDM_BSA_H3_02 Merged.tif	145	38.347	1.18827
											230825_BMDM_Andy_compounds.lif - BMDM_BSA_H3_02 Merged.tif	146	23.988	0.571429
											230825_BMDM_Andy_compounds.lif - BMDM_BSA_H3_02 Merged.tif	147	40.9655	0.821244
											230825_BMDM_Andy_compounds.lif - BMDM_BSA_H3_02 Merged.tif	148	47.7747	3.33859
											230825_BMDM_Andy_compounds.lif - BMDM_BSA_H3_02 Merged.tif	149	53.2118	4.07493
											230825_BMDM_Andy_compounds.lif - BMDM_BSA_H3_02 Merged.tif	150	47.8985	0.565011
											230825_BMDM_Andy_compounds.lif - BMDM_BSA_H3_02 Merged.tif	151	7.51947	0.565072
											230825_BMDM_Andy_compounds.lif - BMDM_BSA_H3_02 Merged.tif	152	57.3295	3.34992
											230825_BMDM_Andy_compounds.lif - BMDM_BSA_H3_02 Merged.tif	153	52.8502	2.69055
											230825_BMDM_Andy_compounds.lif - BMDM_BSA_H3_02 Merged.tif	154	18.7023	6.6221
											230825_BMDM_Andy_compounds.lif - BMDM_BSA_H3_02 Merged.tif	155	26.8442	0.502505
											230825_BMDM_Andy_compounds.lif - BMDM_BSA_H3_02 Merged.tif	156	12.0692	2.89358
											230825_BMDM_Andy_compounds.lif - BMDM_BSA_H3_02 Merged.tif	157	48.1691	4.3503
											230825_BMDM_Andy_compounds.lif - BMDM_BSA_H3_02 Merged.tif	158	34.4117	2.84572
											230825_BMDM_Andy_compounds.lif - BMDM_BSA_H3_02 Merged.tif	159	31.9308	5.20207
											230825_BMDM_Andy_compounds.lif - BMDM_BSA_H3_02 Merged.tif	160	23.5855	0.945471
											230825_BMDM_Andy_compounds.lif - BMDM_BSA_H3_02 Merged.tif	161	31.4476	1.47086
											230825_BMDM_Andy_compounds.lif - BMDM_BSA_H3_02 Merged.tif	162	21.9675	0.663611
											230825_BMDM_Andy_compounds.lif - BMDM_BSA_H3_02 Merged.tif	163	52.0687	3.55307
											230825_BMDM_Andy_compounds.lif - BMDM_BSA_H3_02 Merged.tif	164	58.6405	3.74708
											230825_BMDM_Andy_compounds.lif - BMDM_BSA_H3_02 Merged.tif	165	13.8912	0.575373
											230825_BMDM_Andy_compounds.lif - BMDM_BSA_H3_02 Merged.tif	166	31.9546	1.54852
											230825_BMDM_Andy_compounds.lif - BMDM_BSA_H3_02 Merged.tif	167	30.6906	1.64335
											230825_BMDM_Andy_compounds.lif - BMDM_BSA_H3_02 Merged.tif	168	24.1285	0.400528
											230825_BMDM_Andy_compounds.lif - BMDM_BSA_H3_02 Merged.tif	169	30.0643	1.10671
											230825_BMDM_Andy_compounds.lif - BMDM_BSA_H3_02 Merged.tif	170	48.9354	3.56732
											230825_BMDM_Andy_compounds.lif - BMDM_BSA_H3_02 Merged.tif	171	38.7535	1.70619
											230825_BMDM_Andy_compounds.lif - BMDM_BSA_H3_02 Merged.tif	172	85.9469	3.61571
											230825_BMDM_Andy_compounds.lif - BMDM_BSA_H3_02 Merged.tif	173	42.3688	1.31851
											230825_BMDM_Andy_compounds.lif - BMDM_BSA_H3_02 Merged.tif	174	56.8463	3.88087
											230825_BMDM_Andy_compounds.lif - BMDM_BSA_H3_02 Merged.tif	175	23.7928	1.26693
											230825_BMDM_Andy_compounds.lif - BMDM_BSA_H3_02 Merged.tif	176	31.4155	4.08496
											230825_BMDM_Andy_compounds.lif - BMDM_BSA_H3_02 Merged.tif	177	33.0253	0.855699
											230825_BMDM_Andy_compounds.lif - BMDM_BSA_H3_02 Merged.tif	178	26.0958	6.02343
											230825_BMDM_Andy_compounds.lif - BMDM_BSA_H3_02 Merged.tif	179	39.3581	1.57639
											230825_BMDM_Andy_compounds.lif - BMDM_BSA_H3_02 Merged.tif	180	20.6157	0.27262
											230825_BMDM_Andy_compounds.lif - BMDM_BSA_H3_02 Merged.tif	181	47.6543	6.43333
											230825_BMDM_Andy_compounds.lif - BMDM_BSA_H3_02 Merged.tif	182	72.7367	5.0872
											230825_BMDM_Andy_compounds.lif - BMDM_BSA_H3_02 Merged.tif	183	7.95128	0.306154
											230825_BMDM_Andy_compounds.lif - BMDM_BSA_H3_02 Merged.tif	184	23	2.46434
											230825_BMDM_Andy_compounds.lif - BMDM_BSA_H3_02 Merged.tif	185	30.3367	0.59886
											230825_BMDM_Andy_compounds.lif - BMDM_BSA_H3_02 Merged.tif	186	52.7254	1.75402
											230825_BMDM_Andy_compounds.lif - BMDM_BSA_H3_02 Merged.tif	187	16.3668	7.94243
											230825_BMDM_Andy_compounds.lif - BMDM_BSA_H3_02 Merged.tif	188	30.8112	3.52313
											230825_BMDM_Andy_compounds.lif - BMDM_BSA_H3_02 Merged.tif	189	24.4342	1.13063
											230825_BMDM_Andy_compounds.lif - BMDM_BSA_H3_02 Merged.tif	190	66.3652	1.02017
											230825_BMDM_Andy_compounds.lif - BMDM_BSA_H3_02 Merged.tif	191	79.6572	2.11671
											230825_BMDM_Andy_compounds.lif - BMDM_BSA_H3_02 Merged.tif	192	35.8197	0.70471
											230825_BMDM_Andy_compounds.lif - BMDM_BSA_H3_02 Merged.tif	193	19.8794	1.04118
											230825_BMDM_Andy_compounds.lif - BMDM_BSA_H3_02 Merged.tif	194	11.7869	2.1126
											230825_BMDM_Andy_compounds.lif - BMDM_BSA_H3_02 Merged.tif	195	75.2066	5.08915
											230825_BMDM_Andy_compounds.lif - BMDM_BSA_H3_02 Merged.tif	196	28.4756	4.75633
											230825_BMDM_Andy_compounds.lif - BMDM_BSA_H3_02 Merged.tif	197	164.176	2.47059
											230825_BMDM_Andy_compounds.lif - BMDM_BSA_H3_02 Merged.tif	198	135.616	2.80303
											230825_BMDM_Andy_compounds.lif - BMDM_BSA_H3_02 Merged.tif	199	10.0102	0.291915
											230825_BMDM_Andy_compounds.lif - BMDM_BSA_H3_02 Merged.tif	200	102.19	3.00494
											230825_BMDM_Andy_compounds.lif - BMDM_BSA_H3_02 Merged.tif	201	60.2339	2.81881
											230825_BMDM_Andy_compounds.lif - BMDM_BSA_H3_02 Merged.tif	202	11.7827	0.399704
											230825_BMDM_Andy_compounds.lif - BMDM_BSA_H3_02 Merged.tif	203	76.4444	1.64348
											230825_BMDM_Andy_compounds.lif - BMDM_BSA_H3_02 Merged.tif	204	40.3012	0.811806
											230825_BMDM_Andy_compounds.lif - BMDM_BSA_H3_02 Merged.tif	205	91.3051	5.06005
											230825_BMDM_Andy_compounds.lif - BMDM_BSA_H3_02 Merged.tif	206	60.0215	3.35688
											230825_BMDM_Andy_compounds.lif - BMDM_BSA_H3_02 Merged.tif	207	34.9695	1.334
											230825_BMDM_Andy_compounds.lif - BMDM_BSA_H3_02 Merged.tif	208	40.6338	1.51723
											230825_BMDM_Andy_compounds.lif - BMDM_BSA_H3_02 Merged.tif	209	16.0105	0.389729
											230825_BMDM_Andy_compounds.lif - BMDM_BSA_H3_02 Merged.tif	210	65.2304	4.70986
											230825_BMDM_Andy_compounds.lif - BMDM_BSA_H3_02 Merged.tif	211	6.72755	0.414003
											230825_BMDM_Andy_compounds.lif - BMDM_BSA_H3_02 Merged.tif	212	34.2997	1.12859
											230825_BMDM_Andy_compounds.lif - BMDM_BSA_H3_02 Merged.tif	213	71.2193	2.71859
											230825_BMDM_Andy_compounds.lif - BMDM_BSA_H3_02 Merged.tif	214	41.6935	0.881375
											230825_BMDM_Andy_compounds.lif - BMDM_BSA_H3_02 Merged.tif	215	35.1968	0.818555
											230825_BMDM_Andy_compounds.lif - BMDM_BSA_H3_02 Merged.tif	216	3.08197	0.249317
											230825_BMDM_Andy_compounds.lif - BMDM_BSA_H3_02 Merged.tif	217	20.3302	5.53947
											230825_BMDM_Andy_compounds.lif - BMDM_BSA_H3_02 Merged.tif	218	101.153	8.57237
											230825_BMDM_Andy_compounds.lif - BMDM_BSA_H3_02 Merged.tif	219	6.69944	0.202238
											230825_BMDM_Andy_compounds.lif - BMDM_BSA_H3_02 Merged.tif	220	68.4598	2.57964
											230825_BMDM_Andy_compounds.lif - BMDM_BSA_H3_02 Merged.tif	221	39.6369	7.10236
											230825_BMDM_Andy_compounds.lif - BMDM_BSA_H3_02 Merged.tif	222	51.6288	0.636631
											230825_BMDM_Andy_compounds.lif - BMDM_BSA_H3_02 Merged.tif	223	51.3284	1.70962
											230825_BMDM_Andy_compounds.lif - BMDM_BSA_H3_02 Merged.tif	224	43.4505	3.15625
											230825_BMDM_Andy_compounds.lif - BMDM_BSA_H3_02 Merged.tif	225	49.3469	1.2346
											230825_BMDM_Andy_compounds.lif - BMDM_BSA_H3_02 Merged.tif	226	22.3097	0.440981
											230825_BMDM_Andy_compounds.lif - BMDM_BSA_H3_02 Merged.tif	227	60.6369	5.62047
											230825_BMDM_Andy_compounds.lif - BMDM_BSA_H3_02 Merged.tif	228	9.24237	0.200959
											230825_BMDM_Andy_compounds.lif - BMDM_BSA_H3_02 Merged.tif	229	41.3265	6.58401
											230825_BMDM_Andy_compounds.lif - BMDM_BSA_H3_02 Merged.tif	230	14.3659	0.392125
											230825_BMDM_Andy_compounds.lif - BMDM_BSA_H3_02 Merged.tif	231	42.0727	1.0843
											230825_BMDM_Andy_compounds.lif - BMDM_BSA_H3_02 Merged.tif	232	15.6555	1.38847
											230825_BMDM_Andy_compounds.lif - BMDM_BSA_H3_02 Merged.tif	233	41.5958	4.32821
											230825_BMDM_Andy_compounds.lif - BMDM_BSA_H3_02 Merged.tif	234	68.943	1.26093
											230825_BMDM_Andy_compounds.lif - BMDM_BSA_H3_02 Merged.tif	235	21.9252	0.536913
											230825_BMDM_Andy_compounds.lif - BMDM_BSA_H3_02 Merged.tif	236	73.7801	4.45792
											230825_BMDM_Andy_compounds.lif - BMDM_BSA_H3_02 Merged.tif	237	51.0881	2.40888
											230825_BMDM_Andy_compounds.lif - BMDM_BSA_H3_02 Merged.tif	238	41.053	9.86605
											230825_BMDM_Andy_compounds.lif - BMDM_BSA_H3_02 Merged.tif	239	53.2336	1.77898
											230825_BMDM_Andy_compounds.lif - BMDM_BSA_H3_02 Merged.tif	240	60.8006	3.06807
											230825_BMDM_Andy_compounds.lif - BMDM_BSA_H3_02 Merged.tif	241	19.3035	4.21243
											230825_BMDM_Andy_compounds.lif - BMDM_BSA_H3_02 Merged.tif	242	10.4294	0.173017
											230825_BMDM_Andy_compounds.lif - BMDM_BSA_H3_02 Merged.tif	243	5.81568	0.273096
											230825_BMDM_Andy_compounds.lif - BMDM_BSA_H3_02 Merged.tif	244	120.561	5.64723
											230825_BMDM_Andy_compounds.lif - BMDM_BSA_H3_02 Merged.tif	245	59.1249	6.79426
											230825_BMDM_Andy_compounds.lif - BMDM_BSA_H3_02 Merged.tif	246	49.0778	2.18349
											230825_BMDM_Andy_compounds.lif - BMDM_BSA_H3_02 Merged.tif	247	47.1704	4.15334
											230825_BMDM_Andy_compounds.lif - BMDM_BSA_H3_02 Merged.tif	248	6.55269	0.450299
											230825_BMDM_Andy_compounds.lif - BMDM_BSA_H3_02 Merged.tif	249	4.41385	0.585239
											230825_BMDM_Andy_compounds.lif - BMDM_BSA_H3_02 Merged.tif	250	4.00326	0.1124
											230825_BMDM_Andy_compounds.lif - BMDM_BSA_H3_02 Merged.tif	251	9.87448	0.148966
											230825_BMDM_Andy_compounds.lif - BMDM_BSA_H3_02 Merged.tif	252	8.60491	0.292791
											230825_BMDM_Andy_compounds.lif - BMDM_BSA_H3_02 Merged.tif	253	7.41653	0.198988
											230825_BMDM_Andy_compounds.lif - BMDM_BSA_H3_02 Merged.tif	254	12.572	1.41874
											230825_BMDM_Andy_compounds.lif - BMDM_BSA_H3_02 Merged.tif	255	21.087	0.546903
											230825_BMDM_Andy_compounds.lif - BMDM_BSA_H3_02 Merged.tif	256	52.8819	2.48059
											230825_BMDM_Andy_compounds.lif - BMDM_BSA_H3_02 Merged.tif	257	4.68912	0.21828
											230825_BMDM_Andy_compounds.lif - BMDM_BSA_H3_02 Merged.tif	258	45.9613	2.11681
											230825_BMDM_Andy_compounds.lif - BMDM_BSA_H3_02 Merged.tif	259	9.68934	0.213259
											230825_BMDM_Andy_compounds.lif - BMDM_BSA_H3_02 Merged.tif	260	21.5862	0.932309
											230825_BMDM_Andy_compounds.lif - BMDM_BSA_H3_02 Merged.tif	261	46.7859	1.24701
											230825_BMDM_Andy_compounds.lif - BMDM_BSA_H3_02 Merged.tif	262	55.1991	1.9797
											230825_BMDM_Andy_compounds.lif - BMDM_BSA_H3_02 Merged.tif	263	9.91607	0.188122
											230825_BMDM_Andy_compounds.lif - BMDM_BSA_H3_02 Merged.tif	264	17.1646	0.353909
											230825_BMDM_Andy_compounds.lif - BMDM_BSA_H3_02 Merged.tif	265	56.9028	3.10359
											230825_BMDM_Andy_compounds.lif - BMDM_BSA_H3_02 Merged.tif	266	16.7796	0.51367
											230825_BMDM_Andy_compounds.lif - BMDM_BSA_H3_02 Merged.tif	267	9.32108	0.275676
											230825_BMDM_Andy_compounds.lif - BMDM_BSA_H3_02 Merged.tif	268	47.3166	4.46029
											230825_BMDM_Andy_compounds.lif - BMDM_BSA_H3_02 Merged.tif	269	46.6278	1.62985
											230825_BMDM_Andy_compounds.lif - BMDM_BSA_H3_02 Merged.tif	270	5.2467	0.202409
											230825_BMDM_Andy_compounds.lif - BMDM_BSA_H3_02 Merged.tif	271	7.80573	0.179328
											230825_BMDM_Andy_compounds.lif - BMDM_BSA_H3_02 Merged.tif	272	62.094	3.45872
											230825_BMDM_Andy_compounds.lif - BMDM_BSA_H3_02 Merged.tif	273	6.4067	0.197236
											230825_BMDM_Andy_compounds.lif - BMDM_BSA_H3_02 Merged.tif	274	55.2417	2.12811
											230825_BMDM_Andy_compounds.lif - BMDM_BSA_H3_02 Merged.tif	275	50.4653	3.69622
											230825_BMDM_Andy_compounds.lif - BMDM_BSA_H3_02 Merged.tif	276	50.2448	3.81216
											230825_BMDM_Andy_compounds.lif - BMDM_BSA_H3_02 Merged.tif	277	39.7092	3.33752
											230825_BMDM_Andy_compounds.lif - BMDM_BSA_H3_02 Merged.tif	278	46.3155	1.6231
											230825_BMDM_Andy_compounds.lif - BMDM_BSA_H3_02 Merged.tif	279	3.39733	0.0759542
											230825_BMDM_Andy_compounds.lif - BMDM_BSA_H3_02 Merged.tif	280	37.2506	1.66265
											230825_BMDM_Andy_compounds.lif - BMDM_BSA_H3_02 Merged.tif	281	54.5652	2.62913
											230825_BMDM_Andy_compounds.lif - BMDM_BSA_H3_02 Merged.tif	282	13.7924	0.526897
											230825_BMDM_Andy_compounds.lif - BMDM_BSA_H3_02 Merged.tif	283	27.2617	0.981906
											230825_BMDM_Andy_compounds.lif - BMDM_BSA_H3_02 Merged.tif	284	6.42146	0.779512
											230825_BMDM_Andy_compounds.lif - BMDM_BSA_H3_02 Merged.tif	285	34.8699	1.37146
											230825_BMDM_Andy_compounds.lif - BMDM_BSA_H3_02 Merged.tif	286	30.4399	0.926419
											230825_BMDM_Andy_compounds.lif - BMDM_BSA_H3_02 Merged.tif	287	20.7941	0.495475
											230825_BMDM_Andy_compounds.lif - BMDM_BSA_H3_02 Merged.tif	288	64.712	4.11699
											230825_BMDM_Andy_compounds.lif - BMDM_BSA_H3_02 Merged.tif	289	4.80545	0.566081
											230825_BMDM_Andy_compounds.lif - BMDM_BSA_H3_02 Merged.tif	290	69.299	7.07416
											230825_BMDM_Andy_compounds.lif - BMDM_BSA_H3_02 Merged.tif	291	39.0018	6.48016
											230825_BMDM_Andy_compounds.lif - BMDM_BSA_H3_02 Merged.tif	292	11.0895	0.843017
											230825_BMDM_Andy_compounds.lif - BMDM_BSA_H3_02 Merged.tif	293	101.236	7.20955
											230825_BMDM_Andy_compounds.lif - BMDM_BSA_H3_02 Merged.tif	294	75.5177	5.84739
											230825_BMDM_Andy_compounds.lif - BMDM_BSA_H3_02 Merged.tif	295	48.3018	2.4898
											230825_BMDM_Andy_compounds.lif - BMDM_BSA_H3_02 Merged.tif	296	38.2523	2.68112
											230825_BMDM_Andy_compounds.lif - BMDM_BSA_H3_02 Merged.tif	297	64.3803	3.36763
											230825_BMDM_Andy_compounds.lif - BMDM_BSA_H3_02 Merged.tif	298	76.5195	3.19055
											230825_BMDM_Andy_compounds.lif - BMDM_BSA_H3_02 Merged.tif	299	47.6354	4.21017
											230825_BMDM_Andy_compounds.lif - BMDM_BSA_H3_02 Merged.tif	300	46.3581	1.02901
											230825_BMDM_Andy_compounds.lif - BMDM_BSA_H3_02 Merged.tif	301	50.336	4.30574
											230825_BMDM_Andy_compounds.lif - BMDM_BSA_H3_02 Merged.tif	302	62.1396	11.2964
											230825_BMDM_Andy_compounds.lif - BMDM_BSA_H3_02 Merged.tif	303	56.5162	4.47326
											230825_BMDM_Andy_compounds.lif - BMDM_BSA_H3_02 Merged.tif	304	35.472	1.41615
											230825_BMDM_Andy_compounds.lif - BMDM_BSA_H3_02 Merged.tif	305	43.1645	1.15477
											230825_BMDM_Andy_compounds.lif - BMDM_BSA_H3_02 Merged.tif	306	7.98899	1.98057
											230825_BMDM_Andy_compounds.lif - BMDM_BSA_H3_02 Merged.tif	307	39.9832	1.30291
											230825_BMDM_Andy_compounds.lif - BMDM_BSA_H3_02 Merged.tif	308	23.1873	1.18882
											230825_BMDM_Andy_compounds.lif - BMDM_BSA_H3_02 Merged.tif	309	40.4857	0.982526
											230825_BMDM_Andy_compounds.lif - BMDM_BSA_H3_02 Merged.tif	310	64.7023	6.90131
											230825_BMDM_Andy_compounds.lif - BMDM_BSA_H3_02 Merged.tif	311	53.435	2.25963
											230825_BMDM_Andy_compounds.lif - BMDM_BSA_H3_02 Merged.tif	312	52.7301	0.896592
											230825_BMDM_Andy_compounds.lif - BMDM_BSA_H3_02 Merged.tif	313	64.6673	2.1482
											230825_BMDM_Andy_compounds.lif - BMDM_BSA_H3_02 Merged.tif	314	15.5508	0.23824
											230825_BMDM_Andy_compounds.lif - BMDM_BSA_H3_02 Merged.tif	315	77.1787	7.42301
											230825_BMDM_Andy_compounds.lif - BMDM_BSA_H3_02 Merged.tif	316	20.5801	1.89986
											230825_BMDM_Andy_compounds.lif - BMDM_BSA_H3_02 Merged.tif	317	76.6778	0.930702
											230825_BMDM_Andy_compounds.lif - BMDM_BSA_H3_02 Merged.tif	318	152.822	2.55077
											230825_BMDM_Andy_compounds.lif - BMDM_BSA_H3_02 Merged.tif	319	8.60686	0.723869
											230825_BMDM_Andy_compounds.lif - BMDM_BSA_H3_02 Merged.tif	320	154.588	4.24571
											230825_BMDM_Andy_compounds.lif - BMDM_BSA_H3_02 Merged.tif	321	17.2901	2.11386
											230825_BMDM_Andy_compounds.lif - BMDM_BSA_H3_02 Merged.tif	322	52.5877	1.66967
											230825_BMDM_Andy_compounds.lif - BMDM_BSA_H3_02 Merged.tif	323	150.291	5.2892
											230825_BMDM_Andy_compounds.lif - BMDM_BSA_H3_02 Merged.tif	324	24.3268	1.43801
											230825_BMDM_Andy_compounds.lif - BMDM_BSA_H3_02 Merged.tif	325	50.4024	0.875636
											230825_BMDM_Andy_compounds.lif - BMDM_BSA_H3_02 Merged.tif	326	30.5967	4.30483
											230825_BMDM_Andy_compounds.lif - BMDM_BSA_H3_02 Merged.tif	327	69.4217	1.79869
											230825_BMDM_Andy_compounds.lif - BMDM_BSA_H3_02 Merged.tif	328	111.559	8.53128
											230825_BMDM_Andy_compounds.lif - BMDM_BSA_H3_02 Merged.tif	329	8.78528	0.460123
											230825_BMDM_Andy_compounds.lif - BMDM_BSA_H3_02 Merged.tif	330	15.5767	1.722
											230825_BMDM_Andy_compounds.lif - BMDM_BSA_H3_02 Merged.tif	331	42.8964	0.869514
											230825_BMDM_Andy_compounds.lif - BMDM_BSA_H3_02 Merged.tif	332	85.7273	3.9567
											230825_BMDM_Andy_compounds.lif - BMDM_BSA_H3_02 Merged.tif	333	27.8213	41.5661
											230825_BMDM_Andy_compounds.lif - BMDM_BSA_H3_02 Merged.tif	334	9.62184	0.418859
											230825_BMDM_Andy_compounds.lif - BMDM_BSA_H3_02 Merged.tif	335	77.1983	3.35547
											230825_BMDM_Andy_compounds.lif - BMDM_BSA_H3_02 Merged.tif	336	41.0528	0.796665
											230825_BMDM_Andy_compounds.lif - BMDM_BSA_H3_02 Merged.tif	337	43.784	0.847708
											230825_BMDM_Andy_compounds.lif - BMDM_BSA_H3_02 Merged.tif	338	80.3264	3.22025
											230825_BMDM_Andy_compounds.lif - BMDM_BSA_H3_02 Merged.tif	339	62.3952	4.81123
											230825_BMDM_Andy_compounds.lif - BMDM_BSA_H3_02 Merged.tif	340	80.8074	1.84968
											230825_BMDM_Andy_compounds.lif - BMDM_BSA_H3_02 Merged.tif	341	56.2017	1.50335
											230825_BMDM_Andy_compounds.lif - BMDM_BSA_H3_02 Merged.tif	342	62.4619	0.947822
											230825_BMDM_Andy_compounds.lif - BMDM_BSA_H3_02 Merged.tif	343	84.0149	2.61388
											230825_BMDM_Andy_compounds.lif - BMDM_BSA_H3_02 Merged.tif	344	26.2359	2.4956
											230825_BMDM_Andy_compounds.lif - BMDM_BSA_H3_02 Merged.tif	345	111.526	3.06794
											230825_BMDM_Andy_compounds.lif - BMDM_BSA_H3_02 Merged.tif	346	146.648	3.09472
											230825_BMDM_Andy_compounds.lif - BMDM_BSA_H3_02 Merged.tif	347	101.434	7.40049
											230825_BMDM_Andy_compounds.lif - BMDM_BSA_H3_02 Merged.tif	348	14.4268	0.654185
											230825_BMDM_Andy_compounds.lif - BMDM_BSA_H3_02 Merged.tif	349	53.6695	0.849114
											230825_BMDM_Andy_compounds.lif - BMDM_BSA_H3_02 Merged.tif	350	156.566	2.99789
											230825_BMDM_Andy_compounds.lif - BMDM_BSA_H3_02 Merged.tif	351	33.8735	4.55622
											230825_BMDM_Andy_compounds.lif - BMDM_BSA_H3_02 Merged.tif	352	70.7487	1.08319
											230825_BMDM_Andy_compounds.lif - BMDM_BSA_H3_02 Merged.tif	353	60.7863	2.15084
											230825_BMDM_Andy_compounds.lif - BMDM_BSA_H3_02 Merged.tif	354	40.9956	0.78419
											230825_BMDM_Andy_compounds.lif - BMDM_BSA_H3_02 Merged.tif	355	22.5665	0.495845
											230825_BMDM_Andy_compounds.lif - BMDM_BSA_H3_02 Merged.tif	356	66.1744	1.37966
											230825_BMDM_Andy_compounds.lif - BMDM_BSA_H3_02 Merged.tif	357	82.6987	4.17069
											230825_BMDM_Andy_compounds.lif - BMDM_BSA_H3_02 Merged.tif	358	32.7692	1.27277
											230825_BMDM_Andy_compounds.lif - BMDM_BSA_H3_02 Merged.tif	359	41.1033	2.93819
											230825_BMDM_Andy_compounds.lif - BMDM_BSA_H3_02 Merged.tif	360	77.0531	2.10119
											230825_BMDM_Andy_compounds.lif - BMDM_BSA_H3_02 Merged.tif	361	12.8337	0.211448
											230825_BMDM_Andy_compounds.lif - BMDM_BSA_H3_02 Merged.tif	362	20.6811	0.398268
											230825_BMDM_Andy_compounds.lif - BMDM_BSA_H3_02 Merged.tif	363	66.8474	1.42986
											230825_BMDM_Andy_compounds.lif - BMDM_BSA_H3_02 Merged.tif	364	91.0139	2.21065
											230825_BMDM_Andy_compounds.lif - BMDM_BSA_H3_02 Merged.tif	365	66.9935	1.83266
											230825_BMDM_Andy_compounds.lif - BMDM_BSA_H3_02 Merged.tif	366	51.4357	0.598961
											230825_BMDM_Andy_compounds.lif - BMDM_BSA_H3_02 Merged.tif	367	9.3055	0.430019
											230825_BMDM_Andy_compounds.lif - BMDM_BSA_H3_02 Merged.tif	368	20.3223	14.3606
											230825_BMDM_Andy_compounds.lif - BMDM_BSA_H3_02 Merged.tif	369	7.12275	0.881071
											230825_BMDM_Andy_compounds.lif - BMDM_BSA_H3_02 Merged.tif	370	36.9381	2.9836
											230825_BMDM_Andy_compounds.lif - BMDM_BSA_H3_02 Merged.tif	371	86.6691	5.12706
											230825_BMDM_Andy_compounds.lif - BMDM_BSA_H3_02 Merged.tif	372	81.6946	3.61256
											230825_BMDM_Andy_compounds.lif - BMDM_BSA_H3_02 Merged.tif	373	75.9558	1.19006
											230825_BMDM_Andy_compounds.lif - BMDM_BSA_H3_02 Merged.tif	374	57.1903	2.1765
											230825_BMDM_Andy_compounds.lif - BMDM_BSA_H3_02 Merged.tif	375	32.8934	0.579342
											230825_BMDM_Andy_compounds.lif - BMDM_BSA_H3_02 Merged.tif	376	64.5992	6.78136
											230825_BMDM_Andy_compounds.lif - BMDM_BSA_H3_02 Merged.tif	377	77.0278	5.41643
											230825_BMDM_Andy_compounds.lif - BMDM_BSA_H3_02 Merged.tif	378	65.748	3.13843
											230825_BMDM_Andy_compounds.lif - BMDM_BSA_H3_02 Merged.tif	379	19.8713	1.05054
											230825_BMDM_Andy_compounds.lif - BMDM_BSA_H3_02 Merged.tif	380	84.4386	4.15585
											230825_BMDM_Andy_compounds.lif - BMDM_BSA_H3_02 Merged.tif	381	14.1109	0.579225
											230825_BMDM_Andy_compounds.lif - BMDM_BSA_H3_02 Merged.tif	382	68.6564	4.03743
											230825_BMDM_Andy_compounds.lif - BMDM_BSA_H3_02 Merged.tif	383	156.491	7.75449
											230825_BMDM_Andy_compounds.lif - BMDM_BSA_H3_02 Merged.tif	384	39.8386	1.86912
											230825_BMDM_Andy_compounds.lif - BMDM_BSA_H3_02 Merged.tif	385	64.4094	4.64597
											230825_BMDM_Andy_compounds.lif - BMDM_BSA_H3_02 Merged.tif	386	44.8914	1.29654
											230825_BMDM_Andy_compounds.lif - BMDM_BSA_H3_02 Merged.tif	387	68.0806	8.62602
											230825_BMDM_Andy_compounds.lif - BMDM_BSA_H3_02 Merged.tif	388	35.7434	0.514433
											230825_BMDM_Andy_compounds.lif - BMDM_BSA_H3_02 Merged.tif	389	5.07019	0.397605
											230825_BMDM_Andy_compounds.lif - BMDM_BSA_H3_02 Merged.tif	390	35.1538	4.34542
											230825_BMDM_Andy_compounds.lif - BMDM_BSA_H3_02 Merged.tif	391	70.7118	4.20783
											230825_BMDM_Andy_compounds.lif - BMDM_BSA_H3_02 Merged.tif	392	55.9367	3.08509
											230825_BMDM_Andy_compounds.lif - BMDM_BSA_H3_02 Merged.tif	393	46.568	59.4206
											230825_BMDM_Andy_compounds.lif - BMDM_BSA_H3_02 Merged.tif	394	70.7686	2.58598
											230825_BMDM_Andy_compounds.lif - BMDM_BSA_H3_02 Merged.tif	395	61.941	1.27379
											230825_BMDM_Andy_compounds.lif - BMDM_BSA_H3_02 Merged.tif	396	60.429	1.56204
											230825_BMDM_Andy_compounds.lif - BMDM_BSA_H3_02 Merged.tif	397	9.24064	0.310959
											230825_BMDM_Andy_compounds.lif - BMDM_BSA_H3_02 Merged.tif	398	67.3919	1.2856
											230825_BMDM_Andy_compounds.lif - BMDM_BSA_H3_02 Merged.tif	399	16.6133	0.417452
											230825_BMDM_Andy_compounds.lif - BMDM_BSA_H3_02 Merged.tif	400	67.5372	2.54135
											230825_BMDM_Andy_compounds.lif - BMDM_BSA_H3_02 Merged.tif	401	89.5864	4.48994
											230825_BMDM_Andy_compounds.lif - BMDM_BSA_H3_02 Merged.tif	402	79.5317	3.0688
											230825_BMDM_Andy_compounds.lif - BMDM_BSA_H3_02 Merged.tif	403	77.0732	3.77519
											230825_BMDM_Andy_compounds.lif - BMDM_BSA_H3_02 Merged.tif	404	32.2501	0.4282
											230825_BMDM_Andy_compounds.lif - BMDM_BSA_H3_02 Merged.tif	405	50.2584	1.10638
											230825_BMDM_Andy_compounds.lif - BMDM_BSA_H3_02 Merged.tif	406	76.4754	2.99563
											230825_BMDM_Andy_compounds.lif - BMDM_BSA_H3_02 Merged.tif	407	74.0862	5.557
											230825_BMDM_Andy_compounds.lif - BMDM_BSA_H3_02 Merged.tif	408	47.0241	5.61865
											230825_BMDM_Andy_compounds.lif - BMDM_BSA_H3_02 Merged.tif	409	73.9018	2.99697
											230825_BMDM_Andy_compounds.lif - BMDM_BSA_H3_02 Merged.tif	410	94.9684	4.13773
											230825_BMDM_Andy_compounds.lif - BMDM_BSA_H3_02 Merged.tif	411	43.9943	0.427394
											230825_BMDM_Andy_compounds.lif - BMDM_BSA_H3_02 Merged.tif	412	80.9221	5.36319
											230825_BMDM_Andy_compounds.lif - BMDM_BSA_H3_02 Merged.tif	413	31.8735	0.420133
											230825_BMDM_Andy_compounds.lif - BMDM_BSA_H3_02 Merged.tif	414	68.2658	1.08874
											230825_BMDM_Andy_compounds.lif - BMDM_BSA_H3_02 Merged.tif	415	68.2869	1.095
											230825_BMDM_Andy_compounds.lif - BMDM_BSA_H3_02 Merged.tif	416	80.6562	5.29109
											230825_BMDM_Andy_compounds.lif - BMDM_BSA_H3_02 Merged.tif	417	12.2015	0.695173
											230825_BMDM_Andy_compounds.lif - BMDM_BSA_H3_02 Merged.tif	418	8.01737	0.185185
											230825_BMDM_Andy_compounds.lif - BMDM_BSA_H3_02 Merged.tif	419	74.2287	6.55735
											230825_BMDM_Andy_compounds.lif - BMDM_BSA_H3_02 Merged.tif	420	38.006	0.351222
											230825_BMDM_Andy_compounds.lif - BMDM_BSA_H3_02 Merged.tif	421	65.5126	1.49845
											230825_BMDM_Andy_compounds.lif - BMDM_BSA_H3_02 Merged.tif	422	15.3967	0.270181
											230825_BMDM_Andy_compounds.lif - BMDM_BSA_H3_02 Merged.tif	423	11.3229	0.174801
											230825_BMDM_Andy_compounds.lif - BMDM_BSA_H3_02 Merged.tif	424	65.905	3.62325
											230825_BMDM_Andy_compounds.lif - BMDM_BSA_H3_02 Merged.tif	425	9.5528	0.732919
											230825_BMDM_Andy_compounds.lif - BMDM_BSA_H3_02 Merged.tif	426	98.9619	5.02726
											230825_BMDM_Andy_compounds.lif - BMDM_BSA_H3_02 Merged.tif	427	57.3045	2.21797
											230825_BMDM_Andy_compounds.lif - BMDM_BSA_H3_02 Merged.tif	428	39.656	0.773626
											230825_BMDM_Andy_compounds.lif - BMDM_BSA_H3_02 Merged.tif	429	50.9147	3.1703
											230825_BMDM_Andy_compounds.lif - BMDM_BSA_H3_02 Merged.tif	430	104.363	2.36578
											230825_BMDM_Andy_compounds.lif - BMDM_BSA_H3_02 Merged.tif	431	59.3838	4.14789
											230825_BMDM_Andy_compounds.lif - BMDM_BSA_H3_02 Merged.tif	432	68.1482	0.990871
											230825_BMDM_Andy_compounds.lif - BMDM_BSA_H3_02 Merged.tif	433	83.1669	2.43814
											230825_BMDM_Andy_compounds.lif - BMDM_BSA_H3_02 Merged.tif	434	10.2361	0.379951
											230825_BMDM_Andy_compounds.lif - BMDM_BSA_H3_02 Merged.tif	435	85.327	6.61038
											230825_BMDM_Andy_compounds.lif - BMDM_BSA_H3_02 Merged.tif	436	110.528	9.11943
											230825_BMDM_Andy_compounds.lif - BMDM_BSA_H3_02 Merged.tif	437	54.9303	0.777778
											230825_BMDM_Andy_compounds.lif - BMDM_BSA_H3_02 Merged.tif	438	17.3357	0.198582
											230825_BMDM_Andy_compounds.lif - BMDM_BSA_H3_02 Merged.tif	439	49.666	0.447533
											230825_BMDM_Andy_compounds.lif - BMDM_BSA_H3_02 Merged.tif	440	55.8202	1.05343
											230825_BMDM_Andy_compounds.lif - BMDM_BSA_H3_02 Merged.tif	441	101.361	2.35921
											230825_BMDM_Andy_compounds.lif - BMDM_BSA_H3_02 Merged.tif	442	73.6815	7.77757
											230825_BMDM_Andy_compounds.lif - BMDM_BSA_H3_02 Merged.tif	443	85.9688	2.25513
											230825_BMDM_Andy_compounds.lif - BMDM_BSA_H3_02 Merged.tif	444	18.9492	0.294526
											230825_BMDM_Andy_compounds.lif - BMDM_BSA_H3_02 Merged.tif	445	68.8297	1.7477
											230825_BMDM_Andy_compounds.lif - BMDM_BSA_H3_02 Merged.tif	446	25.7855	0.603995
											230825_BMDM_Andy_compounds.lif - BMDM_BSA_H3_02 Merged.tif	447	80.7766	2.08415
											230825_BMDM_Andy_compounds.lif - BMDM_BSA_H3_02 Merged.tif	448	29.6766	1.30314
											230825_BMDM_Andy_compounds.lif - BMDM_BSA_H3_02 Merged.tif	449	88.2933	1.57808
											230825_BMDM_Andy_compounds.lif - BMDM_BSA_H3_02 Merged.tif	450	73.6884	4.69756
											230825_BMDM_Andy_compounds.lif - BMDM_BSA_H3_02 Merged.tif	451	99.575	3.36335
											230825_BMDM_Andy_compounds.lif - BMDM_BSA_H3_02 Merged.tif	452	13.3802	0.16295
											230825_BMDM_Andy_compounds.lif - BMDM_BSA_H3_02 Merged.tif	453	62.6389	1.17687
											230825_BMDM_Andy_compounds.lif - BMDM_BSA_H3_02 Merged.tif	454	98.977	2.01561
											230825_BMDM_Andy_compounds.lif - BMDM_BSA_H3_02 Merged.tif	455	5.79138	0.33901
											230825_BMDM_Andy_compounds.lif - BMDM_BSA_H3_02 Merged.tif	456	130.439	1.55269
											230825_BMDM_Andy_compounds.lif - BMDM_BSA_H3_02 Merged.tif	457	29.5176	1.32941
											230825_BMDM_Andy_compounds.lif - BMDM_BSA_H3_02 Merged.tif	458	107.912	3.13765
											230825_BMDM_Andy_compounds.lif - BMDM_BSA_H3_02 Merged.tif	459	90.545	3.30044
											230825_BMDM_Andy_compounds.lif - BMDM_BSA_H3_02 Merged.tif	460	35.912	0.539792
											230825_BMDM_Andy_compounds.lif - BMDM_BSA_H3_02 Merged.tif	461	76.8286	8.07085
											230825_BMDM_Andy_compounds.lif - BMDM_BSA_H3_02 Merged.tif	462	9.51916	0.327034
											230825_BMDM_Andy_compounds.lif - BMDM_BSA_H3_02 Merged.tif	463	115.346	2.35626
											230825_BMDM_Andy_compounds.lif - BMDM_BSA_H3_02 Merged.tif	464	24.7835	0.412967
											230825_BMDM_Andy_compounds.lif - BMDM_BSA_H3_02 Merged.tif	465	168.316	6.13912
											230825_BMDM_Andy_compounds.lif - BMDM_BSA_H3_02 Merged.tif	466	56.9387	0.504178
											230825_BMDM_Andy_compounds.lif - BMDM_BSA_H3_02 Merged.tif	467	78.3371	1.82986
											230825_BMDM_Andy_compounds.lif - BMDM_BSA_H3_02 Merged.tif	468	88.375	1.919
											230825_BMDM_Andy_compounds.lif - BMDM_BSA_H3_02 Merged.tif	469	12.979	0.343536
											230825_BMDM_Andy_compounds.lif - BMDM_BSA_H3_02 Merged.tif	470	85.1179	4.76133
											230825_BMDM_Andy_compounds.lif - BMDM_BSA_H3_02 Merged.tif	471	19.3142	0.437902
											230825_BMDM_Andy_compounds.lif - BMDM_BSA_H3_02 Merged.tif	472	2.91546	0.148813
											230825_BMDM_Andy_compounds.lif - BMDM_BSA_H3_02 Merged.tif	473	3.65355	0.190019
											230825_BMDM_Andy_compounds.lif - BMDM_BSA_H3_02 Merged.tif	474	18.1392	0.356704
											230825_BMDM_Andy_compounds.lif - BMDM_BSA_H3_02 Merged.tif	475	25.5635	0.688222
											230825_BMDM_Andy_compounds.lif - BMDM_BSA_H3_02 Merged.tif	476	5.53197	0.162837
											230825_BMDM_Andy_compounds.lif - BMDM_BSA_H3_02 Merged.tif	477	14.4913	0.350058
											230825_BMDM_Andy_compounds.lif - BMDM_BSA_H3_02 Merged.tif	478	47.6184	1.88041
											230825_BMDM_Andy_compounds.lif - BMDM_BSA_H3_02 Merged.tif	479	91.4732	2.44265
											230825_BMDM_Andy_compounds.lif - BMDM_BSA_H3_02 Merged.tif	480	27.5334	0.289944
											230825_BMDM_Andy_compounds.lif - BMDM_BSA_H3_02 Merged.tif	481	101.685	1.91485
											230825_BMDM_Andy_compounds.lif - BMDM_BSA_H3_02 Merged.tif	482	41.0768	1.58224
											230825_BMDM_Andy_compounds.lif - BMDM_BSA_H3_02 Merged.tif	483	7.0729	0.26367
											230825_BMDM_Andy_compounds.lif - BMDM_BSA_H3_02 Merged.tif	484	35.1204	0.837144
											230825_BMDM_Andy_compounds.lif - BMDM_BSA_H3_02 Merged.tif	485	53.1397	4.92298
											230825_BMDM_Andy_compounds.lif - BMDM_BSA_H3_02 Merged.tif	486	41.1336	1.28867
											230825_BMDM_Andy_compounds.lif - BMDM_BSA_H3_02 Merged.tif	487	6.74669	0.271617
											230825_BMDM_Andy_compounds.lif - BMDM_BSA_H3_02 Merged.tif	488	104.414	5.64772
											230825_BMDM_Andy_compounds.lif - BMDM_BSA_H3_02 Merged.tif	489	6.33365	0.24231
											230825_BMDM_Andy_compounds.lif - BMDM_BSA_H3_02 Merged.tif	490	104.184	0.952693
											230825_BMDM_Andy_compounds.lif - BMDM_BSA_H3_02 Merged.tif	491	88.5261	2.31569
											230825_BMDM_Andy_compounds.lif - BMDM_BSA_H3_02 Merged.tif	492	91.8364	1.48551
											230825_BMDM_Andy_compounds.lif - BMDM_BSA_H3_02 Merged.tif	493	89.4521	2.86422
											230825_BMDM_Andy_compounds.lif - BMDM_BSA_H3_02 Merged.tif	494	21.4422	0.381709
											230825_BMDM_Andy_compounds.lif - BMDM_BSA_H3_02 Merged.tif	495	19.8275	0.18264
											230825_BMDM_Andy_compounds.lif - BMDM_BSA_H3_02 Merged.tif	496	9.03188	0.297545
											230825_BMDM_Andy_compounds.lif - BMDM_BSA_H3_02 Merged.tif	497	24.4408	0.50067
											230825_BMDM_Andy_compounds.lif - BMDM_BSA_H3_02 Merged.tif	498	103.841	3.77908
											230825_BMDM_Andy_compounds.lif - BMDM_BSA_H3_02 Merged.tif	499	84.9193	1.20034
											230825_BMDM_Andy_compounds.lif - BMDM_BSA_H3_02 Merged.tif	500	56.4163	3.49597
											230825_BMDM_Andy_compounds.lif - BMDM_BSA_H3_02 Merged.tif	501	4.96292	0.188422
											230825_BMDM_Andy_compounds.lif - BMDM_BSA_H3_02 Merged.tif	502	69.155	2.2017
											230825_BMDM_Andy_compounds.lif - BMDM_BSA_H3_02 Merged.tif	503	15.7443	0.84321
											230825_BMDM_Andy_compounds.lif - BMDM_BSA_H3_02 Merged.tif	504	104.121	3.8502
											230825_BMDM_Andy_compounds.lif - BMDM_BSA_H3_02 Merged.tif	505	88.9533	2.54832
											230825_BMDM_Andy_compounds.lif - BMDM_BSA_H3_02 Merged.tif	506	14.264	0.62907
											230825_BMDM_Andy_compounds.lif - BMDM_BSA_H3_02 Merged.tif	507	69.0496	2.67267
											230825_BMDM_Andy_compounds.lif - BMDM_BSA_H3_02 Merged.tif	508	79.6279	1.85552
											230825_BMDM_Andy_compounds.lif - BMDM_BSA_H3_02 Merged.tif	509	5.19917	0.103258
											230825_BMDM_Andy_compounds.lif - BMDM_BSA_H3_02 Merged.tif	510	84.6656	4.58226
											230825_BMDM_Andy_compounds.lif - BMDM_BSA_H3_02 Merged.tif	511	96.5137	2.18204
											230825_BMDM_Andy_compounds.lif - BMDM_BSA_H3_02 Merged.tif	512	54.725	1.57585
											230825_BMDM_Andy_compounds.lif - BMDM_BSA_H3_02 Merged.tif	513	4.96031	0.122688
											230825_BMDM_Andy_compounds.lif - BMDM_BSA_H3_02 Merged.tif	514	72.6039	4.07774
											230825_BMDM_Andy_compounds.lif - BMDM_BSA_H3_02 Merged.tif	515	14.1468	0.178369
											230825_BMDM_Andy_compounds.lif - BMDM_BSA_H3_02 Merged.tif	516	70.2193	2.08165
											230825_BMDM_Andy_compounds.lif - BMDM_SEMA3D_H3_01 Merged.tif	1	45.5592	1.23397
											230825_BMDM_Andy_compounds.lif - BMDM_SEMA3D_H3_01 Merged.tif	2	37.3392	0.962835
											230825_BMDM_Andy_compounds.lif - BMDM_SEMA3D_H3_01 Merged.tif	3	7.31047	0.264133
											230825_BMDM_Andy_compounds.lif - BMDM_SEMA3D_H3_01 Merged.tif	4	44.0651	1.35396
											230825_BMDM_Andy_compounds.lif - BMDM_SEMA3D_H3_01 Merged.tif	5	9.69201	0.226826
											230825_BMDM_Andy_compounds.lif - BMDM_SEMA3D_H3_01 Merged.tif	6	51.4359	1.512
											230825_BMDM_Andy_compounds.lif - BMDM_SEMA3D_H3_01 Merged.tif	7	4.70285	0.168072
											230825_BMDM_Andy_compounds.lif - BMDM_SEMA3D_H3_01 Merged.tif	8	28.6098	0.953411
											230825_BMDM_Andy_compounds.lif - BMDM_SEMA3D_H3_01 Merged.tif	9	9.93155	0.262621
											230825_BMDM_Andy_compounds.lif - BMDM_SEMA3D_H3_01 Merged.tif	10	48.5384	1.04703
											230825_BMDM_Andy_compounds.lif - BMDM_SEMA3D_H3_01 Merged.tif	11	68.0567	1.16406
											230825_BMDM_Andy_compounds.lif - BMDM_SEMA3D_H3_01 Merged.tif	12	20.2143	0.336524
											230825_BMDM_Andy_compounds.lif - BMDM_SEMA3D_H3_01 Merged.tif	13	9.44029	0.39807
											230825_BMDM_Andy_compounds.lif - BMDM_SEMA3D_H3_01 Merged.tif	14	7.35668	0.174084
											230825_BMDM_Andy_compounds.lif - BMDM_SEMA3D_H3_01 Merged.tif	15	47.0504	1.30817
											230825_BMDM_Andy_compounds.lif - BMDM_SEMA3D_H3_01 Merged.tif	16	17.8917	0.271988
											230825_BMDM_Andy_compounds.lif - BMDM_SEMA3D_H3_01 Merged.tif	17	51.7885	1.16822
											230825_BMDM_Andy_compounds.lif - BMDM_SEMA3D_H3_01 Merged.tif	18	22.9554	0.587169
											230825_BMDM_Andy_compounds.lif - BMDM_SEMA3D_H3_01 Merged.tif	19	6.33447	0.248544
											230825_BMDM_Andy_compounds.lif - BMDM_SEMA3D_H3_01 Merged.tif	20	21.1639	0.257407
											230825_BMDM_Andy_compounds.lif - BMDM_SEMA3D_H3_01 Merged.tif	21	65.9543	1.20887
											230825_BMDM_Andy_compounds.lif - BMDM_SEMA3D_H3_01 Merged.tif	22	22.2518	0.594015
											230825_BMDM_Andy_compounds.lif - BMDM_SEMA3D_H3_01 Merged.tif	23	36.1083	1.57736
											230825_BMDM_Andy_compounds.lif - BMDM_SEMA3D_H3_01 Merged.tif	24	62.0098	1.57195
											230825_BMDM_Andy_compounds.lif - BMDM_SEMA3D_H3_01 Merged.tif	25	60.816	2.322
											230825_BMDM_Andy_compounds.lif - BMDM_SEMA3D_H3_01 Merged.tif	26	13.7916	0.480971
											230825_BMDM_Andy_compounds.lif - BMDM_SEMA3D_H3_01 Merged.tif	27	3.43544	0.124666
											230825_BMDM_Andy_compounds.lif - BMDM_SEMA3D_H3_01 Merged.tif	28	4.91465	0.0874271
											230825_BMDM_Andy_compounds.lif - BMDM_SEMA3D_H3_01 Merged.tif	29	62.6716	3.0917
											230825_BMDM_Andy_compounds.lif - BMDM_SEMA3D_H3_01 Merged.tif	30	59.3352	1.63077
											230825_BMDM_Andy_compounds.lif - BMDM_SEMA3D_H3_01 Merged.tif	31	31.5314	0.636864
											230825_BMDM_Andy_compounds.lif - BMDM_SEMA3D_H3_01 Merged.tif	32	64.8572	1.78377
											230825_BMDM_Andy_compounds.lif - BMDM_SEMA3D_H3_01 Merged.tif	33	56.6432	2.10393
											230825_BMDM_Andy_compounds.lif - BMDM_SEMA3D_H3_01 Merged.tif	34	62.0772	1.32017
											230825_BMDM_Andy_compounds.lif - BMDM_SEMA3D_H3_01 Merged.tif	35	15.1664	0.88257
											230825_BMDM_Andy_compounds.lif - BMDM_SEMA3D_H3_01 Merged.tif	36	55.5223	1.80451
											230825_BMDM_Andy_compounds.lif - BMDM_SEMA3D_H3_01 Merged.tif	37	16.1426	0.348226
											230825_BMDM_Andy_compounds.lif - BMDM_SEMA3D_H3_01 Merged.tif	38	15.3813	1.61869
											230825_BMDM_Andy_compounds.lif - BMDM_SEMA3D_H3_01 Merged.tif	39	5.1172	0.136042
											230825_BMDM_Andy_compounds.lif - BMDM_SEMA3D_H3_01 Merged.tif	40	116.994	3.8272
											230825_BMDM_Andy_compounds.lif - BMDM_SEMA3D_H3_01 Merged.tif	41	12.1836	0.474024
											230825_BMDM_Andy_compounds.lif - BMDM_SEMA3D_H3_01 Merged.tif	42	62.2767	4.66103
											230825_BMDM_Andy_compounds.lif - BMDM_SEMA3D_H3_01 Merged.tif	43	10.6433	1.08444
											230825_BMDM_Andy_compounds.lif - BMDM_SEMA3D_H3_01 Merged.tif	44	12.1319	0.2695
											230825_BMDM_Andy_compounds.lif - BMDM_SEMA3D_H3_01 Merged.tif	45	58.5955	1.28197
											230825_BMDM_Andy_compounds.lif - BMDM_SEMA3D_H3_01 Merged.tif	46	32.367	0.36831
											230825_BMDM_Andy_compounds.lif - BMDM_SEMA3D_H3_01 Merged.tif	47	19.4938	1.1739
											230825_BMDM_Andy_compounds.lif - BMDM_SEMA3D_H3_01 Merged.tif	48	41.1937	0.821525
											230825_BMDM_Andy_compounds.lif - BMDM_SEMA3D_H3_01 Merged.tif	49	42.0799	1.52617
											230825_BMDM_Andy_compounds.lif - BMDM_SEMA3D_H3_01 Merged.tif	50	81.3126	1.42308
											230825_BMDM_Andy_compounds.lif - BMDM_SEMA3D_H3_01 Merged.tif	51	83.393	2.07301
											230825_BMDM_Andy_compounds.lif - BMDM_SEMA3D_H3_01 Merged.tif	52	56.5477	2.64505
											230825_BMDM_Andy_compounds.lif - BMDM_SEMA3D_H3_01 Merged.tif	53	46.4392	1.15006
											230825_BMDM_Andy_compounds.lif - BMDM_SEMA3D_H3_01 Merged.tif	54	42.0587	1.42502
											230825_BMDM_Andy_compounds.lif - BMDM_SEMA3D_H3_01 Merged.tif	55	12.0192	1.63135
											230825_BMDM_Andy_compounds.lif - BMDM_SEMA3D_H3_01 Merged.tif	56	28.0713	0.758697
											230825_BMDM_Andy_compounds.lif - BMDM_SEMA3D_H3_01 Merged.tif	57	8.23742	0.362482
											230825_BMDM_Andy_compounds.lif - BMDM_SEMA3D_H3_01 Merged.tif	58	70.1901	1.76971
											230825_BMDM_Andy_compounds.lif - BMDM_SEMA3D_H3_01 Merged.tif	59	8.82	0.235349
											230825_BMDM_Andy_compounds.lif - BMDM_SEMA3D_H3_01 Merged.tif	60	45.4517	3.3569
											230825_BMDM_Andy_compounds.lif - BMDM_SEMA3D_H3_01 Merged.tif	61	4.94089	0.110222
											230825_BMDM_Andy_compounds.lif - BMDM_SEMA3D_H3_01 Merged.tif	62	20.9728	0.532278
											230825_BMDM_Andy_compounds.lif - BMDM_SEMA3D_H3_01 Merged.tif	63	62.3025	1.2024
											230825_BMDM_Andy_compounds.lif - BMDM_SEMA3D_H3_01 Merged.tif	64	6.22569	0.145184
											230825_BMDM_Andy_compounds.lif - BMDM_SEMA3D_H3_01 Merged.tif	65	82.6616	1.93802
											230825_BMDM_Andy_compounds.lif - BMDM_SEMA3D_H3_01 Merged.tif	66	4.41001	0.119366
											230825_BMDM_Andy_compounds.lif - BMDM_SEMA3D_H3_01 Merged.tif	67	31.2671	2.61777
											230825_BMDM_Andy_compounds.lif - BMDM_SEMA3D_H3_01 Merged.tif	68	19.5709	0.410975
											230825_BMDM_Andy_compounds.lif - BMDM_SEMA3D_H3_01 Merged.tif	69	4.22604	0.130611
											230825_BMDM_Andy_compounds.lif - BMDM_SEMA3D_H3_01 Merged.tif	70	80.634	13.8511
											230825_BMDM_Andy_compounds.lif - BMDM_SEMA3D_H3_01 Merged.tif	71	105.97	5.21725
											230825_BMDM_Andy_compounds.lif - BMDM_SEMA3D_H3_01 Merged.tif	72	9.79899	1.3582
											230825_BMDM_Andy_compounds.lif - BMDM_SEMA3D_H3_01 Merged.tif	73	8.53613	0.179342
											230825_BMDM_Andy_compounds.lif - BMDM_SEMA3D_H3_01 Merged.tif	74	14.301	0.651881
											230825_BMDM_Andy_compounds.lif - BMDM_SEMA3D_H3_01 Merged.tif	75	21.7899	0.397253
											230825_BMDM_Andy_compounds.lif - BMDM_SEMA3D_H3_01 Merged.tif	76	61.2815	2.26996
											230825_BMDM_Andy_compounds.lif - BMDM_SEMA3D_H3_01 Merged.tif	77	49.9373	1.47014
											230825_BMDM_Andy_compounds.lif - BMDM_SEMA3D_H3_01 Merged.tif	78	98.2728	3.78815
											230825_BMDM_Andy_compounds.lif - BMDM_SEMA3D_H3_01 Merged.tif	79	95.9766	2.11979
											230825_BMDM_Andy_compounds.lif - BMDM_SEMA3D_H3_01 Merged.tif	80	64.594	2.00852
											230825_BMDM_Andy_compounds.lif - BMDM_SEMA3D_H3_01 Merged.tif	81	30.6432	1.11005
											230825_BMDM_Andy_compounds.lif - BMDM_SEMA3D_H3_01 Merged.tif	82	43.9005	3.79633
											230825_BMDM_Andy_compounds.lif - BMDM_SEMA3D_H3_01 Merged.tif	83	4.55481	0.0915775
											230825_BMDM_Andy_compounds.lif - BMDM_SEMA3D_H3_01 Merged.tif	84	54.676	2.22083
											230825_BMDM_Andy_compounds.lif - BMDM_SEMA3D_H3_01 Merged.tif	85	11.2638	0.408683
											230825_BMDM_Andy_compounds.lif - BMDM_SEMA3D_H3_01 Merged.tif	86	67.8964	2.00831
											230825_BMDM_Andy_compounds.lif - BMDM_SEMA3D_H3_01 Merged.tif	87	79.1017	3.17449
											230825_BMDM_Andy_compounds.lif - BMDM_SEMA3D_H3_01 Merged.tif	88	10.8478	0.280086
											230825_BMDM_Andy_compounds.lif - BMDM_SEMA3D_H3_01 Merged.tif	89	51.2498	5.09556
											230825_BMDM_Andy_compounds.lif - BMDM_SEMA3D_H3_01 Merged.tif	90	82.1041	5.12061
											230825_BMDM_Andy_compounds.lif - BMDM_SEMA3D_H3_01 Merged.tif	91	7.60345	0.25327
											230825_BMDM_Andy_compounds.lif - BMDM_SEMA3D_H3_01 Merged.tif	92	58.9853	3.19545
											230825_BMDM_Andy_compounds.lif - BMDM_SEMA3D_H3_01 Merged.tif	93	55.287	3.20053
											230825_BMDM_Andy_compounds.lif - BMDM_SEMA3D_H3_01 Merged.tif	94	48.2929	2.31462
											230825_BMDM_Andy_compounds.lif - BMDM_SEMA3D_H3_01 Merged.tif	95	16.6368	0.626402
											230825_BMDM_Andy_compounds.lif - BMDM_SEMA3D_H3_01 Merged.tif	96	110.302	2.80651
											230825_BMDM_Andy_compounds.lif - BMDM_SEMA3D_H3_01 Merged.tif	97	9.80467	0.286646
											230825_BMDM_Andy_compounds.lif - BMDM_SEMA3D_H3_01 Merged.tif	98	40.1334	2.44111
											230825_BMDM_Andy_compounds.lif - BMDM_SEMA3D_H3_01 Merged.tif	99	5.46824	0.185283
											230825_BMDM_Andy_compounds.lif - BMDM_SEMA3D_H3_01 Merged.tif	100	15.8238	0.766894
											230825_BMDM_Andy_compounds.lif - BMDM_SEMA3D_H3_01 Merged.tif	101	13.75	0.30501
											230825_BMDM_Andy_compounds.lif - BMDM_SEMA3D_H3_01 Merged.tif	102	11.0972	0.522668
											230825_BMDM_Andy_compounds.lif - BMDM_SEMA3D_H3_01 Merged.tif	103	44.5105	1.65261
											230825_BMDM_Andy_compounds.lif - BMDM_SEMA3D_H3_01 Merged.tif	104	76.725	5.0986
											230825_BMDM_Andy_compounds.lif - BMDM_SEMA3D_H3_01 Merged.tif	105	67.7105	2.40035
											230825_BMDM_Andy_compounds.lif - BMDM_SEMA3D_H3_01 Merged.tif	106	54.1209	1.53623
											230825_BMDM_Andy_compounds.lif - BMDM_SEMA3D_H3_01 Merged.tif	107	44.3866	1.17062
											230825_BMDM_Andy_compounds.lif - BMDM_SEMA3D_H3_01 Merged.tif	108	8.53768	0.180305
											230825_BMDM_Andy_compounds.lif - BMDM_SEMA3D_H3_01 Merged.tif	109	64.9916	2.27172
											230825_BMDM_Andy_compounds.lif - BMDM_SEMA3D_H3_01 Merged.tif	110	195.805	8.5553
											230825_BMDM_Andy_compounds.lif - BMDM_SEMA3D_H3_01 Merged.tif	111	58.3031	1.14221
											230825_BMDM_Andy_compounds.lif - BMDM_SEMA3D_H3_01 Merged.tif	112	96.2859	0.943709
											230825_BMDM_Andy_compounds.lif - BMDM_SEMA3D_H3_01 Merged.tif	113	20.2408	1.14782
											230825_BMDM_Andy_compounds.lif - BMDM_SEMA3D_H3_01 Merged.tif	114	15.373	1.55319
											230825_BMDM_Andy_compounds.lif - BMDM_SEMA3D_H3_01 Merged.tif	115	59.1082	1.15921
											230825_BMDM_Andy_compounds.lif - BMDM_SEMA3D_H3_01 Merged.tif	116	47.6161	0.823602
											230825_BMDM_Andy_compounds.lif - BMDM_SEMA3D_H3_01 Merged.tif	117	38.3996	0.899245
											230825_BMDM_Andy_compounds.lif - BMDM_SEMA3D_H3_01 Merged.tif	118	30.4461	1.92375
											230825_BMDM_Andy_compounds.lif - BMDM_SEMA3D_H3_01 Merged.tif	119	118.761	2.90326
											230825_BMDM_Andy_compounds.lif - BMDM_SEMA3D_H3_01 Merged.tif	120	5.70478	0.220574
											230825_BMDM_Andy_compounds.lif - BMDM_SEMA3D_H3_01 Merged.tif	121	58.6848	1.5601
											230825_BMDM_Andy_compounds.lif - BMDM_SEMA3D_H3_01 Merged.tif	122	36.9596	7.43226
											230825_BMDM_Andy_compounds.lif - BMDM_SEMA3D_H3_01 Merged.tif	123	11.0967	0.264947
											230825_BMDM_Andy_compounds.lif - BMDM_SEMA3D_H3_01 Merged.tif	124	10.3985	0.432502
											230825_BMDM_Andy_compounds.lif - BMDM_SEMA3D_H3_01 Merged.tif	125	63.1468	4.49137
											230825_BMDM_Andy_compounds.lif - BMDM_SEMA3D_H3_01 Merged.tif	126	59.1491	1.70181
											230825_BMDM_Andy_compounds.lif - BMDM_SEMA3D_H3_01 Merged.tif	127	10.5279	0.24338
											230825_BMDM_Andy_compounds.lif - BMDM_SEMA3D_H3_01 Merged.tif	128	93.5891	4.08441
											230825_BMDM_Andy_compounds.lif - BMDM_SEMA3D_H3_01 Merged.tif	129	88.1024	2.89781
											230825_BMDM_Andy_compounds.lif - BMDM_SEMA3D_H3_01 Merged.tif	130	9.8512	0.358337
											230825_BMDM_Andy_compounds.lif - BMDM_SEMA3D_H3_01 Merged.tif	131	11.6438	0.381391
											230825_BMDM_Andy_compounds.lif - BMDM_SEMA3D_H3_01 Merged.tif	132	61.3016	1.29718
											230825_BMDM_Andy_compounds.lif - BMDM_SEMA3D_H3_01 Merged.tif	133	60.3847	3.48611
											230825_BMDM_Andy_compounds.lif - BMDM_SEMA3D_H3_01 Merged.tif	134	27.9613	0.379051
											230825_BMDM_Andy_compounds.lif - BMDM_SEMA3D_H3_01 Merged.tif	135	50.1108	3.33919
											230825_BMDM_Andy_compounds.lif - BMDM_SEMA3D_H3_01 Merged.tif	136	10.4554	0.164619
											230825_BMDM_Andy_compounds.lif - BMDM_SEMA3D_H3_01 Merged.tif	137	12.1056	0.473381
											230825_BMDM_Andy_compounds.lif - BMDM_SEMA3D_H3_01 Merged.tif	138	25.5021	0.625847
											230825_BMDM_Andy_compounds.lif - BMDM_SEMA3D_H3_01 Merged.tif	139	70.1204	1.1615
											230825_BMDM_Andy_compounds.lif - BMDM_SEMA3D_H3_01 Merged.tif	140	59.0744	1.23099
											230825_BMDM_Andy_compounds.lif - BMDM_SEMA3D_H3_01 Merged.tif	141	59.1517	1.88317
											230825_BMDM_Andy_compounds.lif - BMDM_SEMA3D_H3_01 Merged.tif	142	58.3005	2.94857
											230825_BMDM_Andy_compounds.lif - BMDM_SEMA3D_H3_01 Merged.tif	143	6.75177	0.282885
											230825_BMDM_Andy_compounds.lif - BMDM_SEMA3D_H3_01 Merged.tif	144	19.3606	1.30449
											230825_BMDM_Andy_compounds.lif - BMDM_SEMA3D_H3_01 Merged.tif	145	50.6505	0.459677
											230825_BMDM_Andy_compounds.lif - BMDM_SEMA3D_H3_01 Merged.tif	146	6.39144	0.14234
											230825_BMDM_Andy_compounds.lif - BMDM_SEMA3D_H3_01 Merged.tif	147	59.6214	1.08772
											230825_BMDM_Andy_compounds.lif - BMDM_SEMA3D_H3_01 Merged.tif	148	23.0812	0.243825
											230825_BMDM_Andy_compounds.lif - BMDM_SEMA3D_H3_01 Merged.tif	149	166.409	5.06847
											230825_BMDM_Andy_compounds.lif - BMDM_SEMA3D_H3_01 Merged.tif	150	26.3478	2.53471
											230825_BMDM_Andy_compounds.lif - BMDM_SEMA3D_H3_01 Merged.tif	151	88.6101	5.41942
											230825_BMDM_Andy_compounds.lif - BMDM_SEMA3D_H3_01 Merged.tif	152	38.1174	1.86201
											230825_BMDM_Andy_compounds.lif - BMDM_SEMA3D_H3_01 Merged.tif	153	54.4151	14.3497
											230825_BMDM_Andy_compounds.lif - BMDM_SEMA3D_H3_01 Merged.tif	154	10.3888	0.614104
											230825_BMDM_Andy_compounds.lif - BMDM_SEMA3D_H3_01 Merged.tif	155	36.4229	0.68595
											230825_BMDM_Andy_compounds.lif - BMDM_SEMA3D_H3_01 Merged.tif	156	44.3685	2.81803
											230825_BMDM_Andy_compounds.lif - BMDM_SEMA3D_H3_01 Merged.tif	157	14.4126	0.600507
											230825_BMDM_Andy_compounds.lif - BMDM_SEMA3D_H3_01 Merged.tif	158	14.3221	0.6771
											230825_BMDM_Andy_compounds.lif - BMDM_SEMA3D_H3_01 Merged.tif	159	43.1355	1.6495
											230825_BMDM_Andy_compounds.lif - BMDM_SEMA3D_H3_01 Merged.tif	160	49.4576	0.44027
											230825_BMDM_Andy_compounds.lif - BMDM_SEMA3D_H3_01 Merged.tif	161	80.3854	1.60042
											230825_BMDM_Andy_compounds.lif - BMDM_SEMA3D_H3_01 Merged.tif	162	75.1652	1.46721
											230825_BMDM_Andy_compounds.lif - BMDM_SEMA3D_H3_01 Merged.tif	163	10.1211	0.482789
											230825_BMDM_Andy_compounds.lif - BMDM_SEMA3D_H3_01 Merged.tif	164	130.439	3.42023
											230825_BMDM_Andy_compounds.lif - BMDM_SEMA3D_H3_01 Merged.tif	165	15.1977	1.31197
											230825_BMDM_Andy_compounds.lif - BMDM_SEMA3D_H3_01 Merged.tif	166	43.6047	1.07122
											230825_BMDM_Andy_compounds.lif - BMDM_SEMA3D_H3_01 Merged.tif	167	94.6592	1.73141
											230825_BMDM_Andy_compounds.lif - BMDM_SEMA3D_H3_01 Merged.tif	168	51.6967	2.44338
											230825_BMDM_Andy_compounds.lif - BMDM_SEMA3D_H3_01 Merged.tif	169	16.0218	0.164773
											230825_BMDM_Andy_compounds.lif - BMDM_SEMA3D_H3_01 Merged.tif	170	35.8626	4.06982
											230825_BMDM_Andy_compounds.lif - BMDM_SEMA3D_H3_01 Merged.tif	171	54.0165	1.57752
											230825_BMDM_Andy_compounds.lif - BMDM_SEMA3D_H3_01 Merged.tif	172	7.59639	0.48673
											230825_BMDM_Andy_compounds.lif - BMDM_SEMA3D_H3_01 Merged.tif	173	49.3621	0.633408
											230825_BMDM_Andy_compounds.lif - BMDM_SEMA3D_H3_01 Merged.tif	174	66.9367	1.20463
											230825_BMDM_Andy_compounds.lif - BMDM_SEMA3D_H3_01 Merged.tif	175	86.1839	1.94118
											230825_BMDM_Andy_compounds.lif - BMDM_SEMA3D_H3_01 Merged.tif	176	53.8916	1.74105
											230825_BMDM_Andy_compounds.lif - BMDM_SEMA3D_H3_01 Merged.tif	177	8.25873	0.33214
											230825_BMDM_Andy_compounds.lif - BMDM_SEMA3D_H3_01 Merged.tif	178	79.8094	1.64305
											230825_BMDM_Andy_compounds.lif - BMDM_SEMA3D_H3_01 Merged.tif	179	39.4861	1.91771
											230825_BMDM_Andy_compounds.lif - BMDM_SEMA3D_H3_01 Merged.tif	180	51.6517	1.48277
											230825_BMDM_Andy_compounds.lif - BMDM_SEMA3D_H3_01 Merged.tif	181	18.5484	2.00192
											230825_BMDM_Andy_compounds.lif - BMDM_SEMA3D_H3_01 Merged.tif	182	76.6838	2.49291
											230825_BMDM_Andy_compounds.lif - BMDM_SEMA3D_H3_01 Merged.tif	183	74.082	1.50293
											230825_BMDM_Andy_compounds.lif - BMDM_SEMA3D_H3_01 Merged.tif	184	27.4607	0.941481
											230825_BMDM_Andy_compounds.lif - BMDM_SEMA3D_H3_01 Merged.tif	185	8.31939	0.889783
											230825_BMDM_Andy_compounds.lif - BMDM_SEMA3D_H3_01 Merged.tif	186	34.1635	0.757787
											230825_BMDM_Andy_compounds.lif - BMDM_SEMA3D_H3_01 Merged.tif	187	9.99047	0.639515
											230825_BMDM_Andy_compounds.lif - BMDM_SEMA3D_H3_01 Merged.tif	188	60.1413	1.73287
											230825_BMDM_Andy_compounds.lif - BMDM_SEMA3D_H3_01 Merged.tif	189	99.6028	2.41427
											230825_BMDM_Andy_compounds.lif - BMDM_SEMA3D_H3_01 Merged.tif	190	90.6559	2.25639
											230825_BMDM_Andy_compounds.lif - BMDM_SEMA3D_H3_01 Merged.tif	191	58.203	2.28759
											230825_BMDM_Andy_compounds.lif - BMDM_SEMA3D_H3_01 Merged.tif	192	63.8909	1.92351
											230825_BMDM_Andy_compounds.lif - BMDM_SEMA3D_H3_01 Merged.tif	193	75.0567	2.09155
											230825_BMDM_Andy_compounds.lif - BMDM_SEMA3D_H3_01 Merged.tif	194	20.6813	1.50023
											230825_BMDM_Andy_compounds.lif - BMDM_SEMA3D_H3_01 Merged.tif	195	29.9359	0.810997
											230825_BMDM_Andy_compounds.lif - BMDM_SEMA3D_H3_01 Merged.tif	196	141.476	2.73138
											230825_BMDM_Andy_compounds.lif - BMDM_SEMA3D_H3_01 Merged.tif	197	52.9591	1.97982
											230825_BMDM_Andy_compounds.lif - BMDM_SEMA3D_H3_01 Merged.tif	198	74.9432	6.7604
											230825_BMDM_Andy_compounds.lif - BMDM_SEMA3D_H3_01 Merged.tif	199	47.7212	0.855892
											230825_BMDM_Andy_compounds.lif - BMDM_SEMA3D_H3_01 Merged.tif	200	30.7938	1.98839
											230825_BMDM_Andy_compounds.lif - BMDM_SEMA3D_H3_01 Merged.tif	201	38.3494	3.10783
											230825_BMDM_Andy_compounds.lif - BMDM_SEMA3D_H3_01 Merged.tif	202	6.66835	0.273531
											230825_BMDM_Andy_compounds.lif - BMDM_SEMA3D_H3_01 Merged.tif	203	12.0073	0.562586
											230825_BMDM_Andy_compounds.lif - BMDM_SEMA3D_H3_01 Merged.tif	204	17.8726	1.00964
											230825_BMDM_Andy_compounds.lif - BMDM_SEMA3D_H3_01 Merged.tif	205	10.9852	0.953439
											230825_BMDM_Andy_compounds.lif - BMDM_SEMA3D_H3_01 Merged.tif	206	21.6322	2.72594
											230825_BMDM_Andy_compounds.lif - BMDM_SEMA3D_H3_01 Merged.tif	207	55.292	0.673569
											230825_BMDM_Andy_compounds.lif - BMDM_SEMA3D_H3_01 Merged.tif	208	62.7177	1.72155
											230825_BMDM_Andy_compounds.lif - BMDM_SEMA3D_H3_01 Merged.tif	209	57.1693	1.12698
											230825_BMDM_Andy_compounds.lif - BMDM_SEMA3D_H3_01 Merged.tif	210	56.3318	1.93408
											230825_BMDM_Andy_compounds.lif - BMDM_SEMA3D_H3_01 Merged.tif	211	11.4924	2.6231
											230825_BMDM_Andy_compounds.lif - BMDM_SEMA3D_H3_01 Merged.tif	212	8.6727	0.730176
											230825_BMDM_Andy_compounds.lif - BMDM_SEMA3D_H3_01 Merged.tif	213	6.58476	0.31036
											230825_BMDM_Andy_compounds.lif - BMDM_SEMA3D_H3_01 Merged.tif	214	26.056	2.04884
											230825_BMDM_Andy_compounds.lif - BMDM_SEMA3D_H3_01 Merged.tif	215	11.5484	0.927728
											230825_BMDM_Andy_compounds.lif - BMDM_SEMA3D_H3_01 Merged.tif	216	40.6008	0.964621
											230825_BMDM_Andy_compounds.lif - BMDM_SEMA3D_H3_01 Merged.tif	217	20.7037	0.557971
											230825_BMDM_Andy_compounds.lif - BMDM_SEMA3D_H3_01 Merged.tif	218	36.1787	1.32508
											230825_BMDM_Andy_compounds.lif - BMDM_SEMA3D_H3_01 Merged.tif	219	77.9202	1.59217
											230825_BMDM_Andy_compounds.lif - BMDM_SEMA3D_H3_01 Merged.tif	220	4.29174	0.564991
											230825_BMDM_Andy_compounds.lif - BMDM_SEMA3D_H3_01 Merged.tif	221	6.22727	0.841897
											230825_BMDM_Andy_compounds.lif - BMDM_SEMA3D_H3_01 Merged.tif	222	5.41267	0.612667
											230825_BMDM_Andy_compounds.lif - BMDM_SEMA3D_H3_01 Merged.tif	223	13.7314	0.718767
											230825_BMDM_Andy_compounds.lif - BMDM_SEMA3D_H3_01 Merged.tif	224	53.5678	2.95496
											230825_BMDM_Andy_compounds.lif - BMDM_SEMA3D_H3_01 Merged.tif	225	17.247	0.434348
											230825_BMDM_Andy_compounds.lif - BMDM_SEMA3D_H3_01 Merged.tif	226	44.075	1.2975
											230825_BMDM_Andy_compounds.lif - BMDM_SEMA3D_H3_01 Merged.tif	227	24.9826	0.858803
											230825_BMDM_Andy_compounds.lif - BMDM_SEMA3D_H3_01 Merged.tif	228	42.8084	1.00946
											230825_BMDM_Andy_compounds.lif - BMDM_SEMA3D_H3_01 Merged.tif	229	47.0826	0.817109
											230825_BMDM_Andy_compounds.lif - BMDM_SEMA3D_H3_01 Merged.tif	230	41.8497	1.27425
											230825_BMDM_Andy_compounds.lif - BMDM_SEMA3D_H3_01 Merged.tif	231	70.1148	2.60576
											230825_BMDM_Andy_compounds.lif - BMDM_SEMA3D_H3_01 Merged.tif	232	33.3162	1.19004
											230825_BMDM_Andy_compounds.lif - BMDM_SEMA3D_H3_01 Merged.tif	233	38.043	26.457
											230825_BMDM_Andy_compounds.lif - BMDM_SEMA3D_H3_01 Merged.tif	234	49.2302	2.33396
											230825_BMDM_Andy_compounds.lif - BMDM_SEMA3D_H3_01 Merged.tif	235	25.9472	1.04943
											230825_BMDM_Andy_compounds.lif - BMDM_SEMA3D_H3_01 Merged.tif	236	5.67198	0.32574
											230825_BMDM_Andy_compounds.lif - BMDM_SEMA3D_H3_01 Merged.tif	237	23.1604	0.476307
											230825_BMDM_Andy_compounds.lif - BMDM_SEMA3D_H3_01 Merged.tif	238	31.5674	1.22461
											230825_BMDM_Andy_compounds.lif - BMDM_SEMA3D_H3_01 Merged.tif	239	6.30931	0.223529
											230825_BMDM_Andy_compounds.lif - BMDM_SEMA3D_H3_01 Merged.tif	240	26.2592	0.946667
											230825_BMDM_Andy_compounds.lif - BMDM_SEMA3D_H3_01 Merged.tif	241	18.975	1.47498
											230825_BMDM_Andy_compounds.lif - BMDM_SEMA3D_H3_01 Merged.tif	242	50.8732	0.992076
											230825_BMDM_Andy_compounds.lif - BMDM_SEMA3D_H3_01 Merged.tif	243	6.47534	0.502901
											230825_BMDM_Andy_compounds.lif - BMDM_SEMA3D_H3_01 Merged.tif	244	67.7605	1.18079
											230825_BMDM_Andy_compounds.lif - BMDM_SEMA3D_H3_01 Merged.tif	245	11.8918	0.649892
											230825_BMDM_Andy_compounds.lif - BMDM_SEMA3D_H3_01 Merged.tif	246	46.0536	1.49803
											230825_BMDM_Andy_compounds.lif - BMDM_SEMA3D_H3_01 Merged.tif	247	65.1709	2.72479
											230825_BMDM_Andy_compounds.lif - BMDM_SEMA3D_H3_01 Merged.tif	248	23.8684	2.45862
											230825_BMDM_Andy_compounds.lif - BMDM_SEMA3D_H3_01 Merged.tif	249	34	1.47742
											230825_BMDM_Andy_compounds.lif - BMDM_SEMA3D_H3_01 Merged.tif	250	10.8098	0.659208
											230825_BMDM_Andy_compounds.lif - BMDM_SEMA3D_H3_01 Merged.tif	251	5.88137	0.21384
											230825_BMDM_Andy_compounds.lif - BMDM_SEMA3D_H3_01 Merged.tif	252	30.3771	1.76447
											230825_BMDM_Andy_compounds.lif - BMDM_SEMA3D_H3_01 Merged.tif	253	7.77946	0.594643
											230825_BMDM_Andy_compounds.lif - BMDM_SEMA3D_H3_01 Merged.tif	254	7.64505	0.327645
											230825_BMDM_Andy_compounds.lif - BMDM_SEMA3D_H3_01 Merged.tif	255	40.8005	4.7199
											230825_BMDM_Andy_compounds.lif - BMDM_SEMA3D_H3_01 Merged.tif	256	72.8342	1.3009
											230825_BMDM_Andy_compounds.lif - BMDM_SEMA3D_H3_01 Merged.tif	257	49.6465	1.11887
											230825_BMDM_Andy_compounds.lif - BMDM_SEMA3D_H3_01 Merged.tif	258	7.30553	0.599574
											230825_BMDM_Andy_compounds.lif - BMDM_SEMA3D_H3_01 Merged.tif	259	71.5121	6.05519
											230825_BMDM_Andy_compounds.lif - BMDM_SEMA3D_H3_01 Merged.tif	260	31.7734	1.7982
											230825_BMDM_Andy_compounds.lif - BMDM_SEMA3D_H3_01 Merged.tif	261	26.452	1.13759
											230825_BMDM_Andy_compounds.lif - BMDM_SEMA3D_H3_01 Merged.tif	262	23.5576	0.648942
											230825_BMDM_Andy_compounds.lif - BMDM_SEMA3D_H3_01 Merged.tif	263	14.9841	0.850746
											230825_BMDM_Andy_compounds.lif - BMDM_SEMA3D_H3_01 Merged.tif	264	10.3728	0.649812
											230825_BMDM_Andy_compounds.lif - BMDM_SEMA3D_H3_01 Merged.tif	265	33.4239	1.30965
											230825_BMDM_Andy_compounds.lif - BMDM_SEMA3D_H3_01 Merged.tif	266	18.8091	1.4564
											230825_BMDM_Andy_compounds.lif - BMDM_SEMA3D_H3_01 Merged.tif	267	83.2242	1.85033
											230825_BMDM_Andy_compounds.lif - BMDM_SEMA3D_H3_01 Merged.tif	268	36.1072	2.19473
											230825_BMDM_Andy_compounds.lif - BMDM_SEMA3D_H3_01 Merged.tif	269	60.8853	1.12256
											230825_BMDM_Andy_compounds.lif - BMDM_SEMA3D_H3_01 Merged.tif	270	22.0464	0.589518
											230825_BMDM_Andy_compounds.lif - BMDM_SEMA3D_H3_01 Merged.tif	271	62.6789	1.2693
											230825_BMDM_Andy_compounds.lif - BMDM_SEMA3D_H3_01 Merged.tif	272	31.3414	0.534631
											230825_BMDM_Andy_compounds.lif - BMDM_SEMA3D_H3_01 Merged.tif	273	107.917	1.81818
											230825_BMDM_Andy_compounds.lif - BMDM_SEMA3D_H3_01 Merged.tif	274	72.1931	1.85995
											230825_BMDM_Andy_compounds.lif - BMDM_SEMA3D_H3_01 Merged.tif	275	10.1246	0.526909
											230825_BMDM_Andy_compounds.lif - BMDM_SEMA3D_H3_01 Merged.tif	276	18.7662	0.767098
											230825_BMDM_Andy_compounds.lif - BMDM_SEMA3D_H3_01 Merged.tif	277	15.8493	0.820121
											230825_BMDM_Andy_compounds.lif - BMDM_SEMA3D_H3_01 Merged.tif	278	64.9889	1.40531
											230825_BMDM_Andy_compounds.lif - BMDM_SEMA3D_H3_01 Merged.tif	279	72.2738	1.82044
											230825_BMDM_Andy_compounds.lif - BMDM_SEMA3D_H3_01 Merged.tif	280	28.214	1.1997
											230825_BMDM_Andy_compounds.lif - BMDM_SEMA3D_H3_01 Merged.tif	281	26.9192	2.92336
											230825_BMDM_Andy_compounds.lif - BMDM_SEMA3D_H3_01 Merged.tif	282	9.81348	0.440431
											230825_BMDM_Andy_compounds.lif - BMDM_SEMA3D_H3_01 Merged.tif	283	98.0603	2.26695
											230825_BMDM_Andy_compounds.lif - BMDM_SEMA3D_H3_01 Merged.tif	284	60.4976	1.47815
											230825_BMDM_Andy_compounds.lif - BMDM_SEMA3D_H3_01 Merged.tif	285	79.9548	1.68545
											230825_BMDM_Andy_compounds.lif - BMDM_SEMA3D_H3_01 Merged.tif	286	22.2418	1.50923
											230825_BMDM_Andy_compounds.lif - BMDM_SEMA3D_H3_01 Merged.tif	287	78.3871	1.71792
											230825_BMDM_Andy_compounds.lif - BMDM_SEMA3D_H3_01 Merged.tif	288	7.18842	0.404697
											230825_BMDM_Andy_compounds.lif - BMDM_SEMA3D_H3_01 Merged.tif	289	46.8301	3.10635
											230825_BMDM_Andy_compounds.lif - BMDM_SEMA3D_H3_01 Merged.tif	290	12.8484	0.703341
											230825_BMDM_Andy_compounds.lif - BMDM_SEMA3D_H3_01 Merged.tif	291	21.462	1.4895
											230825_BMDM_Andy_compounds.lif - BMDM_SEMA3D_H3_01 Merged.tif	292	9.3461	0.421356
											230825_BMDM_Andy_compounds.lif - BMDM_SEMA3D_H3_01 Merged.tif	293	8.88529	0.43282
											230825_BMDM_Andy_compounds.lif - BMDM_SEMA3D_H3_01 Merged.tif	294	112.059	1.75794
											230825_BMDM_Andy_compounds.lif - BMDM_SEMA3D_H3_01 Merged.tif	295	10.8127	0.666456
											230825_BMDM_Andy_compounds.lif - BMDM_SEMA3D_H3_01 Merged.tif	296	9.97565	0.437094
											230825_BMDM_Andy_compounds.lif - BMDM_SEMA3D_H3_01 Merged.tif	297	6.0838	0.533296
											230825_BMDM_Andy_compounds.lif - BMDM_SEMA3D_H3_01 Merged.tif	298	79.4639	1.62234
											230825_BMDM_Andy_compounds.lif - BMDM_SEMA3D_H3_01 Merged.tif	299	11.3945	0.75847
											230825_BMDM_Andy_compounds.lif - BMDM_SEMA3D_H3_01 Merged.tif	300	36.5883	1.09824
											230825_BMDM_Andy_compounds.lif - BMDM_SEMA3D_H3_01 Merged.tif	301	153.748	2.06968
											230825_BMDM_Andy_compounds.lif - BMDM_SEMA3D_H3_01 Merged.tif	302	46.5638	1.48562
											230825_BMDM_Andy_compounds.lif - BMDM_SEMA3D_H3_01 Merged.tif	303	8.76728	0.413067
											230825_BMDM_Andy_compounds.lif - BMDM_SEMA3D_H3_01 Merged.tif	304	55.7021	1.3282
											230825_BMDM_Andy_compounds.lif - BMDM_SEMA3D_H3_01 Merged.tif	305	108.47	1.90173
											230825_BMDM_Andy_compounds.lif - BMDM_SEMA3D_H3_01 Merged.tif	306	92.0202	1.98344
											230825_BMDM_Andy_compounds.lif - BMDM_SEMA3D_H3_01 Merged.tif	307	49.2526	1.43241
											230825_BMDM_Andy_compounds.lif - BMDM_SEMA3D_H3_01 Merged.tif	308	68.3143	1.63724
											230825_BMDM_Andy_compounds.lif - BMDM_SEMA3D_H3_01 Merged.tif	309	64.445	1.61203
											230825_BMDM_Andy_compounds.lif - BMDM_SEMA3D_H3_01 Merged.tif	310	13.6806	1.18782
											230825_BMDM_Andy_compounds.lif - BMDM_SEMA3D_H3_01 Merged.tif	311	102.856	2.54
											230825_BMDM_Andy_compounds.lif - BMDM_SEMA3D_H3_01 Merged.tif	312	74.8376	2.24456
											230825_BMDM_Andy_compounds.lif - BMDM_SEMA3D_H3_01 Merged.tif	313	51.9871	1.71019
											230825_BMDM_Andy_compounds.lif - BMDM_SEMA3D_H3_01 Merged.tif	314	36.616	1.20179
											230825_BMDM_Andy_compounds.lif - BMDM_SEMA3D_H3_01 Merged.tif	315	13.1349	1.08199
											230825_BMDM_Andy_compounds.lif - BMDM_SEMA3D_H3_01 Merged.tif	316	48.8033	2.66185
											230825_BMDM_Andy_compounds.lif - BMDM_SEMA3D_H3_01 Merged.tif	317	28.3503	0.90207
											230825_BMDM_Andy_compounds.lif - BMDM_SEMA3D_H3_01 Merged.tif	318	46.8047	0.92472
											230825_BMDM_Andy_compounds.lif - BMDM_SEMA3D_H3_01 Merged.tif	319	29.8363	1.81579
											230825_BMDM_Andy_compounds.lif - BMDM_SEMA3D_H3_01 Merged.tif	320	23.3508	1.26353
											230825_BMDM_Andy_compounds.lif - BMDM_SEMA3D_H3_01 Merged.tif	321	8.39861	1.34747
											230825_BMDM_Andy_compounds.lif - BMDM_SEMA3D_H3_01 Merged.tif	322	50.1704	1.57655
											230825_BMDM_Andy_compounds.lif - BMDM_SEMA3D_H3_01 Merged.tif	323	84.8314	4.37931
											230825_BMDM_Andy_compounds.lif - BMDM_SEMA3D_H3_01 Merged.tif	324	35.345	1.3504
											230825_BMDM_Andy_compounds.lif - BMDM_SEMA3D_H3_01 Merged.tif	325	22.2682	1.89459
											230825_BMDM_Andy_compounds.lif - BMDM_SEMA3D_H3_01 Merged.tif	326	32.3877	1.6974
											230825_BMDM_Andy_compounds.lif - BMDM_SEMA3D_H3_01 Merged.tif	327	27.6442	1.07625
											230825_BMDM_Andy_compounds.lif - BMDM_SEMA3D_H3_01 Merged.tif	328	28.6301	1.63996
											230825_BMDM_Andy_compounds.lif - BMDM_SEMA3D_H3_01 Merged.tif	329	18.9695	0.605691
											230825_BMDM_Andy_compounds.lif - BMDM_SEMA3D_H3_01 Merged.tif	330	6.21965	0.67052
											230825_BMDM_Andy_compounds.lif - BMDM_SEMA3D_H3_01 Merged.tif	331	36.3232	0.70705
											230825_BMDM_Andy_compounds.lif - BMDM_SEMA3D_H3_01 Merged.tif	332	6.97879	1.49936
											230825_BMDM_Andy_compounds.lif - BMDM_SEMA3D_H3_01 Merged.tif	333	26.1215	1.12148
											230825_BMDM_Andy_compounds.lif - BMDM_SEMA3D_H3_01 Merged.tif	334	9.20379	0.710189
											230825_BMDM_Andy_compounds.lif - BMDM_SEMA3D_H3_01 Merged.tif	335	6.68	0.238235
											230825_BMDM_Andy_compounds.lif - BMDM_SEMA3D_H3_01 Merged.tif	336	23.5375	0.892291
											230825_BMDM_Andy_compounds.lif - BMDM_SEMA3D_H3_01 Merged.tif	337	61.4148	0.966633
											230825_BMDM_Andy_compounds.lif - BMDM_SEMA3D_H3_01 Merged.tif	338	31.1462	0.795296
											230825_BMDM_Andy_compounds.lif - BMDM_SEMA3D_H3_01 Merged.tif	339	52.1109	1.16956
											230825_BMDM_Andy_compounds.lif - BMDM_SEMA3D_H3_01 Merged.tif	340	68.0073	0.983753
											230825_BMDM_Andy_compounds.lif - BMDM_SEMA3D_H3_01 Merged.tif	341	144.15	1.32833
											230825_BMDM_Andy_compounds.lif - BMDM_SEMA3D_H3_01 Merged.tif	342	5.42655	0.293811
											230825_BMDM_Andy_compounds.lif - BMDM_SEMA3D_H3_01 Merged.tif	343	18.4893	0.517604
											230825_BMDM_Andy_compounds.lif - BMDM_SEMA3D_H3_01 Merged.tif	344	75.9442	1.1915
											230825_BMDM_Andy_compounds.lif - BMDM_SEMA3D_H3_01 Merged.tif	345	49.3978	0.932882
											230825_BMDM_Andy_compounds.lif - BMDM_SEMA3D_H3_01 Merged.tif	346	90.6514	1.42661
											230825_BMDM_Andy_compounds.lif - BMDM_SEMA3D_H3_01 Merged.tif	347	43.3677	1.62747
											230825_BMDM_Andy_compounds.lif - BMDM_SEMA3D_H3_01 Merged.tif	348	93.4801	1.47128
											230825_BMDM_Andy_compounds.lif - BMDM_SEMA3D_H3_01 Merged.tif	349	17.5857	0.875332
											230825_BMDM_Andy_compounds.lif - BMDM_SEMA3D_H3_01 Merged.tif	350	85.4479	1.19013
											230825_BMDM_Andy_compounds.lif - BMDM_SEMA3D_H3_01 Merged.tif	351	59.4928	1.17666
											230825_BMDM_Andy_compounds.lif - BMDM_SEMA3D_H3_01 Merged.tif	352	22.4627	0.984181
											230825_BMDM_Andy_compounds.lif - BMDM_SEMA3D_H3_01 Merged.tif	353	16.1423	0.4897
											230825_BMDM_Andy_compounds.lif - BMDM_SEMA3D_H3_01 Merged.tif	354	5.44064	0.149439
											230825_BMDM_Andy_compounds.lif - BMDM_SEMA3D_H3_01 Merged.tif	355	40.6847	0.866074
											230825_BMDM_Andy_compounds.lif - BMDM_SEMA3D_H3_01 Merged.tif	356	10.6115	0.873658
											230825_BMDM_Andy_compounds.lif - BMDM_SEMA3D_H3_01 Merged.tif	357	8.55957	2.59572
											230825_BMDM_Andy_compounds.lif - BMDM_SEMA3D_H3_01 Merged.tif	358	10.9697	0.559043
											230825_BMDM_Andy_compounds.lif - BMDM_SEMA3D_H3_01 Merged.tif	359	6.51207	0.3974
											230825_BMDM_Andy_compounds.lif - BMDM_SEMA3D_H3_01 Merged.tif	360	54.8935	1.25
											230825_BMDM_Andy_compounds.lif - BMDM_SEMA3D_H3_01 Merged.tif	361	70.0307	1.52203
											230825_BMDM_Andy_compounds.lif - BMDM_SEMA3D_H3_01 Merged.tif	362	38.9246	1.19793
											230825_BMDM_Andy_compounds.lif - BMDM_SEMA3D_H3_01 Merged.tif	363	10.0379	1.28378
											230825_BMDM_Andy_compounds.lif - BMDM_SEMA3D_H3_01 Merged.tif	364	32.8782	1.02503
											230825_BMDM_Andy_compounds.lif - BMDM_SEMA3D_H3_01 Merged.tif	365	21.7983	1.418
											230825_BMDM_Andy_compounds.lif - BMDM_SEMA3D_H3_01 Merged.tif	366	57.7182	1.45846
											230825_BMDM_Andy_compounds.lif - BMDM_SEMA3D_H3_01 Merged.tif	367	15.3962	0.8027
											230825_BMDM_Andy_compounds.lif - BMDM_SEMA3D_H3_01 Merged.tif	368	93.6594	1.26562
											230825_BMDM_Andy_compounds.lif - BMDM_SEMA3D_H3_01 Merged.tif	369	75.5738	1.30316
											230825_BMDM_Andy_compounds.lif - BMDM_SEMA3D_H3_01 Merged.tif	370	37.0055	0.968323
											230825_BMDM_Andy_compounds.lif - BMDM_SEMA3D_H3_01 Merged.tif	371	8.41457	0.291895
											230825_BMDM_Andy_compounds.lif - BMDM_SEMA3D_H3_01 Merged.tif	372	130.181	3.14446
											230825_BMDM_Andy_compounds.lif - BMDM_SEMA3D_H3_01 Merged.tif	373	10.0141	0.475164
											230825_BMDM_Andy_compounds.lif - BMDM_SEMA3D_H3_01 Merged.tif	374	57.9638	1.38999
											230825_BMDM_Andy_compounds.lif - BMDM_SEMA3D_H3_01 Merged.tif	375	45.7674	2.13748
											230825_BMDM_Andy_compounds.lif - BMDM_SEMA3D_H3_01 Merged.tif	376	10.9486	0.840253
											230825_BMDM_Andy_compounds.lif - BMDM_SEMA3D_H3_01 Merged.tif	377	22.3233	0.672087
											230825_BMDM_Andy_compounds.lif - BMDM_SEMA3D_H3_01 Merged.tif	378	82.2873	1.69732
											230825_BMDM_Andy_compounds.lif - BMDM_SEMA3D_H3_01 Merged.tif	379	36.3524	1.28762
											230825_BMDM_Andy_compounds.lif - BMDM_SEMA3D_H3_01 Merged.tif	380	7.44183	0.644967
											230825_BMDM_Andy_compounds.lif - BMDM_SEMA3D_H3_01 Merged.tif	381	82.0866	1.94564
											230825_BMDM_Andy_compounds.lif - BMDM_SEMA3D_H3_01 Merged.tif	382	8.74363	0.528356
											230825_BMDM_Andy_compounds.lif - BMDM_SEMA3D_H3_01 Merged.tif	383	16.2528	0.511111
											230825_BMDM_Andy_compounds.lif - BMDM_SEMA3D_H3_01 Merged.tif	384	155.823	1.84324
											230825_BMDM_Andy_compounds.lif - BMDM_SEMA3D_H3_01 Merged.tif	385	27.9455	1.15964
											230825_BMDM_Andy_compounds.lif - BMDM_SEMA3D_H3_01 Merged.tif	386	9.30548	0.371279
											230825_BMDM_Andy_compounds.lif - BMDM_SEMA3D_H3_01 Merged.tif	387	73.7851	1.36134
											230825_BMDM_Andy_compounds.lif - BMDM_SEMA3D_H3_01 Merged.tif	388	89.9841	1.82837
											230825_BMDM_Andy_compounds.lif - BMDM_SEMA3D_H3_01 Merged.tif	389	19.481	1.12185
											230825_BMDM_Andy_compounds.lif - BMDM_SEMA3D_H3_01 Merged.tif	390	8.14138	0.400589
											230825_BMDM_Andy_compounds.lif - BMDM_SEMA3D_H3_01 Merged.tif	391	13.0655	0.614452
											230825_BMDM_Andy_compounds.lif - BMDM_SEMA3D_H3_01 Merged.tif	392	108.477	2.18509
											230825_BMDM_Andy_compounds.lif - BMDM_SEMA3D_H3_01 Merged.tif	393	82.2461	1.69814
											230825_BMDM_Andy_compounds.lif - BMDM_SEMA3D_H3_01 Merged.tif	394	11.2826	0.541426
											230825_BMDM_Andy_compounds.lif - BMDM_SEMA3D_H3_01 Merged.tif	395	19.1441	0.634538
											230825_BMDM_Andy_compounds.lif - BMDM_SEMA3D_H3_01 Merged.tif	396	5.46738	0.358635
											230825_BMDM_Andy_compounds.lif - BMDM_SEMA3D_H3_01 Merged.tif	397	56.2134	1.07356
											230825_BMDM_Andy_compounds.lif - BMDM_SEMA3D_H3_01 Merged.tif	398	87.6985	1.44407
											230825_BMDM_Andy_compounds.lif - BMDM_SEMA3D_H3_01 Merged.tif	399	18.9958	0.792128
											230825_BMDM_Andy_compounds.lif - BMDM_SEMA3D_H3_01 Merged.tif	400	7.22706	0.306766
											230825_BMDM_Andy_compounds.lif - BMDM_SEMA3D_H3_01 Merged.tif	401	11.4391	0.48686
											230825_BMDM_Andy_compounds.lif - BMDM_BSA_H3_01 Merged.tif	1	27.2357	4.27817
											230825_BMDM_Andy_compounds.lif - BMDM_BSA_H3_01 Merged.tif	2	5.73173	0.993256
											230825_BMDM_Andy_compounds.lif - BMDM_BSA_H3_01 Merged.tif	3	4.8137	0.685647
											230825_BMDM_Andy_compounds.lif - BMDM_BSA_H3_01 Merged.tif	4	42.994	1.68434
											230825_BMDM_Andy_compounds.lif - BMDM_BSA_H3_01 Merged.tif	5	31.041	0.918919
											230825_BMDM_Andy_compounds.lif - BMDM_BSA_H3_01 Merged.tif	6	21.7877	9.55992
											230825_BMDM_Andy_compounds.lif - BMDM_BSA_H3_01 Merged.tif	7	53.0921	7.7716
											230825_BMDM_Andy_compounds.lif - BMDM_BSA_H3_01 Merged.tif	8	41.717	7.99897
											230825_BMDM_Andy_compounds.lif - BMDM_BSA_H3_01 Merged.tif	9	49.9624	1.63113
											230825_BMDM_Andy_compounds.lif - BMDM_BSA_H3_01 Merged.tif	10	5.36125	0.412151
											230825_BMDM_Andy_compounds.lif - BMDM_BSA_H3_01 Merged.tif	11	33.0827	2.32214
											230825_BMDM_Andy_compounds.lif - BMDM_BSA_H3_01 Merged.tif	12	48.1987	1.26795
											230825_BMDM_Andy_compounds.lif - BMDM_BSA_H3_01 Merged.tif	13	17.8083	3.71718
											230825_BMDM_Andy_compounds.lif - BMDM_BSA_H3_01 Merged.tif	14	55.3223	6.82202
											230825_BMDM_Andy_compounds.lif - BMDM_BSA_H3_01 Merged.tif	15	18.358	4.98373
											230825_BMDM_Andy_compounds.lif - BMDM_BSA_H3_01 Merged.tif	16	45.1819	3.49419
											230825_BMDM_Andy_compounds.lif - BMDM_BSA_H3_01 Merged.tif	17	48.3902	2.67939
											230825_BMDM_Andy_compounds.lif - BMDM_BSA_H3_01 Merged.tif	18	38.6617	4.48298
											230825_BMDM_Andy_compounds.lif - BMDM_BSA_H3_01 Merged.tif	19	22.6769	1.7952
											230825_BMDM_Andy_compounds.lif - BMDM_BSA_H3_01 Merged.tif	20	24.9257	4.38182
											230825_BMDM_Andy_compounds.lif - BMDM_BSA_H3_01 Merged.tif	21	50.8041	6.78691
											230825_BMDM_Andy_compounds.lif - BMDM_BSA_H3_01 Merged.tif	22	16.1616	3.20825
											230825_BMDM_Andy_compounds.lif - BMDM_BSA_H3_01 Merged.tif	23	28.5583	2.18375
											230825_BMDM_Andy_compounds.lif - BMDM_BSA_H3_01 Merged.tif	24	18.8214	3.24646
											230825_BMDM_Andy_compounds.lif - BMDM_BSA_H3_01 Merged.tif	25	66.2653	1.8254
											230825_BMDM_Andy_compounds.lif - BMDM_BSA_H3_01 Merged.tif	26	13.2519	1.913
											230825_BMDM_Andy_compounds.lif - BMDM_BSA_H3_01 Merged.tif	27	14.3696	1.98712
											230825_BMDM_Andy_compounds.lif - BMDM_BSA_H3_01 Merged.tif	28	72.8011	3.63129
											230825_BMDM_Andy_compounds.lif - BMDM_BSA_H3_01 Merged.tif	29	26.2973	1.85764
											230825_BMDM_Andy_compounds.lif - BMDM_BSA_H3_01 Merged.tif	30	20.7152	1.72084
											230825_BMDM_Andy_compounds.lif - BMDM_BSA_H3_01 Merged.tif	31	69.8597	6.99846
											230825_BMDM_Andy_compounds.lif - BMDM_BSA_H3_01 Merged.tif	32	77.6777	5.50246
											230825_BMDM_Andy_compounds.lif - BMDM_BSA_H3_01 Merged.tif	33	60.0818	3.87925
											230825_BMDM_Andy_compounds.lif - BMDM_BSA_H3_01 Merged.tif	34	74.4405	7.06593
											230825_BMDM_Andy_compounds.lif - BMDM_BSA_H3_01 Merged.tif	35	88.3469	7.77998
											230825_BMDM_Andy_compounds.lif - BMDM_BSA_H3_01 Merged.tif	36	35.8318	4.99787
											230825_BMDM_Andy_compounds.lif - BMDM_BSA_H3_01 Merged.tif	37	9.48571	6.93214
											230825_BMDM_Andy_compounds.lif - BMDM_BSA_H3_01 Merged.tif	38	93.0834	5.09107
											230825_BMDM_Andy_compounds.lif - BMDM_BSA_H3_01 Merged.tif	39	93.3659	5.35958
											230825_BMDM_Andy_compounds.lif - BMDM_BSA_H3_01 Merged.tif	40	28.7882	6.38777
											230825_BMDM_Andy_compounds.lif - BMDM_BSA_H3_01 Merged.tif	41	12.8423	1.44499
											230825_BMDM_Andy_compounds.lif - BMDM_BSA_H3_01 Merged.tif	42	53.8503	4.04473
											230825_BMDM_Andy_compounds.lif - BMDM_BSA_H3_01 Merged.tif	43	9.51582	2.14241
											230825_BMDM_Andy_compounds.lif - BMDM_BSA_H3_01 Merged.tif	44	49.0551	5.59784
											230825_BMDM_Andy_compounds.lif - BMDM_BSA_H3_01 Merged.tif	45	72.0121	3.25871
											230825_BMDM_Andy_compounds.lif - BMDM_BSA_H3_01 Merged.tif	46	96.9505	23.9119
											230825_BMDM_Andy_compounds.lif - BMDM_BSA_H3_01 Merged.tif	47	85.2328	5.97949
											230825_BMDM_Andy_compounds.lif - BMDM_BSA_H3_01 Merged.tif	48	86.2659	4.50549
											230825_BMDM_Andy_compounds.lif - BMDM_BSA_H3_01 Merged.tif	49	79.6427	4.48309
											230825_BMDM_Andy_compounds.lif - BMDM_BSA_H3_01 Merged.tif	50	67.2966	15.1034
											230825_BMDM_Andy_compounds.lif - BMDM_BSA_H3_01 Merged.tif	51	128.95	5.02804
											230825_BMDM_Andy_compounds.lif - BMDM_BSA_H3_01 Merged.tif	52	91.0564	7.44808
											230825_BMDM_Andy_compounds.lif - BMDM_BSA_H3_01 Merged.tif	53	68.3438	9.61071
											230825_BMDM_Andy_compounds.lif - BMDM_BSA_H3_01 Merged.tif	54	106.681	13.6842
											230825_BMDM_Andy_compounds.lif - BMDM_BSA_H3_01 Merged.tif	55	62.2086	12.5122
											230825_BMDM_Andy_compounds.lif - BMDM_BSA_H3_01 Merged.tif	56	8.11429	0.639382
											230825_BMDM_Andy_compounds.lif - BMDM_BSA_H3_01 Merged.tif	57	61.1955	6.99091
											230825_BMDM_Andy_compounds.lif - BMDM_BSA_H3_01 Merged.tif	58	32.3203	6.36675
											230825_BMDM_Andy_compounds.lif - BMDM_BSA_H3_01 Merged.tif	59	45.7074	7.66168
											230825_BMDM_Andy_compounds.lif - BMDM_BSA_H3_01 Merged.tif	60	99.5864	6.5823
											230825_BMDM_Andy_compounds.lif - BMDM_BSA_H3_01 Merged.tif	61	19.631	3.05771
											230825_BMDM_Andy_compounds.lif - BMDM_BSA_H3_01 Merged.tif	62	90.9513	19.493
											230825_BMDM_Andy_compounds.lif - BMDM_BSA_H3_01 Merged.tif	63	57.0269	23.8485
											230825_BMDM_Andy_compounds.lif - BMDM_BSA_H3_01 Merged.tif	64	50.1532	3.16667
											230825_BMDM_Andy_compounds.lif - BMDM_BSA_H3_01 Merged.tif	65	14.0624	1.70397
											230825_BMDM_Andy_compounds.lif - BMDM_BSA_H3_01 Merged.tif	66	11.8986	1.38599
											230825_BMDM_Andy_compounds.lif - BMDM_BSA_H3_01 Merged.tif	67	22.3284	2.75
											230825_BMDM_Andy_compounds.lif - BMDM_BSA_H3_01 Merged.tif	68	107.973	1.18558
											230825_BMDM_Andy_compounds.lif - BMDM_BSA_H3_01 Merged.tif	69	69.9317	3.8428
											230825_BMDM_Andy_compounds.lif - BMDM_BSA_H3_01 Merged.tif	70	10.3728	1.77648
											230825_BMDM_Andy_compounds.lif - BMDM_BSA_H3_01 Merged.tif	71	17.0325	0.468393
											230825_BMDM_Andy_compounds.lif - BMDM_BSA_H3_01 Merged.tif	72	17.6505	1.74456
											230825_BMDM_Andy_compounds.lif - BMDM_BSA_H3_01 Merged.tif	73	21.3881	1.98433
											230825_BMDM_Andy_compounds.lif - BMDM_BSA_H3_01 Merged.tif	74	52.0985	3.88104
											230825_BMDM_Andy_compounds.lif - BMDM_BSA_H3_01 Merged.tif	75	75.339	3.28293
											230825_BMDM_Andy_compounds.lif - BMDM_BSA_H3_01 Merged.tif	76	44.5887	4.28701
											230825_BMDM_Andy_compounds.lif - BMDM_BSA_H3_01 Merged.tif	77	34.9381	3.50227
											230825_BMDM_Andy_compounds.lif - BMDM_BSA_H3_01 Merged.tif	78	14.2501	3.52754
											230825_BMDM_Andy_compounds.lif - BMDM_BSA_H3_01 Merged.tif	79	70.4739	1.62081
											230825_BMDM_Andy_compounds.lif - BMDM_BSA_H3_01 Merged.tif	80	82.0912	1.44848
											230825_BMDM_Andy_compounds.lif - BMDM_BSA_H3_01 Merged.tif	81	85.8706	1.84969
											230825_BMDM_Andy_compounds.lif - BMDM_BSA_H3_01 Merged.tif	82	20.918	3.49021
											230825_BMDM_Andy_compounds.lif - BMDM_BSA_H3_01 Merged.tif	83	79.7792	5.51893
											230825_BMDM_Andy_compounds.lif - BMDM_BSA_H3_01 Merged.tif	84	24.2033	1.53499
											230825_BMDM_Andy_compounds.lif - BMDM_BSA_H3_01 Merged.tif	85	48.6884	3.1844
											230825_BMDM_Andy_compounds.lif - BMDM_BSA_H3_01 Merged.tif	86	68.0961	3.92391
											230825_BMDM_Andy_compounds.lif - BMDM_BSA_H3_01 Merged.tif	87	13.9971	2.60136
											230825_BMDM_Andy_compounds.lif - BMDM_BSA_H3_01 Merged.tif	88	85.8739	1.78725
											230825_BMDM_Andy_compounds.lif - BMDM_BSA_H3_01 Merged.tif	89	156.635	7.38907
											230825_BMDM_Andy_compounds.lif - BMDM_BSA_H3_01 Merged.tif	90	100.14	18.6289
											230825_BMDM_Andy_compounds.lif - BMDM_BSA_H3_01 Merged.tif	91	75.2591	2.56708
											230825_BMDM_Andy_compounds.lif - BMDM_BSA_H3_01 Merged.tif	92	5.79615	0.435385
											230825_BMDM_Andy_compounds.lif - BMDM_BSA_H3_01 Merged.tif	93	85.05	4.69471
											230825_BMDM_Andy_compounds.lif - BMDM_BSA_H3_01 Merged.tif	94	8.76077	1.47846
											230825_BMDM_Andy_compounds.lif - BMDM_BSA_H3_01 Merged.tif	95	60.633	3.20865
											230825_BMDM_Andy_compounds.lif - BMDM_BSA_H3_01 Merged.tif	96	87.3765	6.2126
											230825_BMDM_Andy_compounds.lif - BMDM_BSA_H3_01 Merged.tif	97	42.33	3.92294
											230825_BMDM_Andy_compounds.lif - BMDM_BSA_H3_01 Merged.tif	98	70.8973	4.31998
											230825_BMDM_Andy_compounds.lif - BMDM_BSA_H3_01 Merged.tif	99	77.4845	4.08241
											230825_BMDM_Andy_compounds.lif - BMDM_BSA_H3_01 Merged.tif	100	72.6388	5.67246
											230825_BMDM_Andy_compounds.lif - BMDM_BSA_H3_01 Merged.tif	101	58.6059	4.59839
											230825_BMDM_Andy_compounds.lif - BMDM_BSA_H3_01 Merged.tif	102	88.6378	5.04513
											230825_BMDM_Andy_compounds.lif - BMDM_BSA_H3_01 Merged.tif	103	35.4825	9.10811
											230825_BMDM_Andy_compounds.lif - BMDM_BSA_H3_01 Merged.tif	104	64.1112	5.02547
											230825_BMDM_Andy_compounds.lif - BMDM_BSA_H3_01 Merged.tif	105	98.1476	3.47743
											230825_BMDM_Andy_compounds.lif - BMDM_BSA_H3_01 Merged.tif	106	89.2627	3.18731
											230825_BMDM_Andy_compounds.lif - BMDM_BSA_H3_01 Merged.tif	107	87.0388	6.13116
											230825_BMDM_Andy_compounds.lif - BMDM_BSA_H3_01 Merged.tif	108	14.0592	3.17172
											230825_BMDM_Andy_compounds.lif - BMDM_BSA_H3_01 Merged.tif	109	85.6686	4.64327
											230825_BMDM_Andy_compounds.lif - BMDM_BSA_H3_01 Merged.tif	110	138.6	8.45382
											230825_BMDM_Andy_compounds.lif - BMDM_BSA_H3_01 Merged.tif	111	64.0817	5.64097
											230825_BMDM_Andy_compounds.lif - BMDM_BSA_H3_01 Merged.tif	112	46.5673	1.27354
											230825_BMDM_Andy_compounds.lif - BMDM_BSA_H3_01 Merged.tif	113	46.6772	3.44154
											230825_BMDM_Andy_compounds.lif - BMDM_BSA_H3_01 Merged.tif	114	82.1434	6.06373
											230825_BMDM_Andy_compounds.lif - BMDM_BSA_H3_01 Merged.tif	115	73.7401	3.15769
											230825_BMDM_Andy_compounds.lif - BMDM_BSA_H3_01 Merged.tif	116	52.1895	3.92328
											230825_BMDM_Andy_compounds.lif - BMDM_BSA_H3_01 Merged.tif	117	52.2021	4.01373
											230825_BMDM_Andy_compounds.lif - BMDM_BSA_H3_01 Merged.tif	118	46.9216	2.98597
											230825_BMDM_Andy_compounds.lif - BMDM_BSA_H3_01 Merged.tif	119	29.5228	2.56829
											230825_BMDM_Andy_compounds.lif - BMDM_BSA_H3_01 Merged.tif	120	9.82908	1.3997
											230825_BMDM_Andy_compounds.lif - BMDM_BSA_H3_01 Merged.tif	121	70.4462	2.67642
											230825_BMDM_Andy_compounds.lif - BMDM_BSA_H3_01 Merged.tif	122	59.7722	0.944954
											230825_BMDM_Andy_compounds.lif - BMDM_BSA_H3_01 Merged.tif	123	30.976	3.37232
											230825_BMDM_Andy_compounds.lif - BMDM_BSA_H3_01 Merged.tif	124	73.0039	4.80156
											230825_BMDM_Andy_compounds.lif - BMDM_BSA_H3_01 Merged.tif	125	42.7334	6.38706
											230825_BMDM_Andy_compounds.lif - BMDM_BSA_H3_01 Merged.tif	126	92.9748	3.60924
											230825_BMDM_Andy_compounds.lif - BMDM_BSA_H3_01 Merged.tif	127	67.0096	2.80064
											230825_BMDM_Andy_compounds.lif - BMDM_BSA_H3_01 Merged.tif	128	43.7023	1.85358
											230825_BMDM_Andy_compounds.lif - BMDM_BSA_H3_01 Merged.tif	129	12.6866	2.22655
											230825_BMDM_Andy_compounds.lif - BMDM_BSA_H3_01 Merged.tif	130	44.784	3.00937
											230825_BMDM_Andy_compounds.lif - BMDM_BSA_H3_01 Merged.tif	131	10.2774	1.63148
											230825_BMDM_Andy_compounds.lif - BMDM_BSA_H3_01 Merged.tif	132	19.0469	6.97144
											230825_BMDM_Andy_compounds.lif - BMDM_BSA_H3_01 Merged.tif	133	6.12786	8.64
											230825_BMDM_Andy_compounds.lif - BMDM_BSA_H3_01 Merged.tif	134	64.1355	6.97491
											230825_BMDM_Andy_compounds.lif - BMDM_BSA_H3_01 Merged.tif	135	26.1058	7.99841
											230825_BMDM_Andy_compounds.lif - BMDM_BSA_H3_01 Merged.tif	136	22.7639	1.30311
											230825_BMDM_Andy_compounds.lif - BMDM_BSA_H3_01 Merged.tif	137	37.6801	6.32858
											230825_BMDM_Andy_compounds.lif - BMDM_BSA_H3_01 Merged.tif	138	59.8903	8.37488
											230825_BMDM_Andy_compounds.lif - BMDM_BSA_H3_01 Merged.tif	139	66.8403	2.54513
											230825_BMDM_Andy_compounds.lif - BMDM_BSA_H3_01 Merged.tif	140	13.9839	2.29684
											230825_BMDM_Andy_compounds.lif - BMDM_BSA_H3_01 Merged.tif	141	28.7417	23.3208
											230825_BMDM_Andy_compounds.lif - BMDM_BSA_H3_01 Merged.tif	142	1.27522	2.30796
											230825_BMDM_Andy_compounds.lif - BMDM_BSA_H3_01 Merged.tif	143	22.41	3.59739
											230825_BMDM_Andy_compounds.lif - BMDM_BSA_H3_01 Merged.tif	144	25.2009	2.67713
											230825_BMDM_Andy_compounds.lif - BMDM_BSA_H3_01 Merged.tif	145	23.8592	0.538158
											230825_BMDM_Andy_compounds.lif - BMDM_BSA_H3_01 Merged.tif	146	21.6404	4.37267
											230825_BMDM_Andy_compounds.lif - BMDM_BSA_H3_01 Merged.tif	147	58.9327	5.5678
											230825_BMDM_Andy_compounds.lif - BMDM_BSA_H3_01 Merged.tif	148	110.911	4.51417
											230825_BMDM_Andy_compounds.lif - BMDM_BSA_H3_01 Merged.tif	149	31.4108	2.76715
											230825_BMDM_Andy_compounds.lif - BMDM_BSA_H3_01 Merged.tif	150	27.4158	1.74174
											230825_BMDM_Andy_compounds.lif - BMDM_BSA_H3_01 Merged.tif	151	45.3203	4.97757
											230825_BMDM_Andy_compounds.lif - BMDM_BSA_H3_01 Merged.tif	152	10.7449	2.09391
											230825_BMDM_Andy_compounds.lif - BMDM_BSA_H3_01 Merged.tif	153	52.7159	1.55891
											230825_BMDM_Andy_compounds.lif - BMDM_BSA_H3_01 Merged.tif	154	44.2679	4.30023
											230825_BMDM_Andy_compounds.lif - BMDM_BSA_H3_01 Merged.tif	155	55.3488	5.43072
											230825_BMDM_Andy_compounds.lif - BMDM_BSA_H3_01 Merged.tif	156	64.9976	5.93184
											230825_BMDM_Andy_compounds.lif - BMDM_BSA_H3_01 Merged.tif	157	25.8108	1.88276
											230825_BMDM_Andy_compounds.lif - BMDM_BSA_H3_01 Merged.tif	158	17.6067	2.63472
											230825_BMDM_Andy_compounds.lif - BMDM_BSA_H3_01 Merged.tif	159	41.9761	5.88073
											230825_BMDM_Andy_compounds.lif - BMDM_BSA_H3_01 Merged.tif	160	13.4099	0.719388
											230825_BMDM_Andy_compounds.lif - BMDM_BSA_H3_01 Merged.tif	161	50.0225	6.00165
											230825_BMDM_Andy_compounds.lif - BMDM_BSA_H3_01 Merged.tif	162	39.4556	3.19505
											230825_BMDM_Andy_compounds.lif - BMDM_BSA_H3_01 Merged.tif	163	28.3449	2.66913
											230825_BMDM_Andy_compounds.lif - BMDM_BSA_H3_01 Merged.tif	164	39.9066	5.01413
											230825_BMDM_Andy_compounds.lif - BMDM_BSA_H3_01 Merged.tif	165	66.3576	5.76226
											230825_BMDM_Andy_compounds.lif - BMDM_BSA_H3_01 Merged.tif	166	32.9	0.956394
											230825_BMDM_Andy_compounds.lif - BMDM_BSA_H3_01 Merged.tif	167	17.1553	1.63133
											230825_BMDM_Andy_compounds.lif - BMDM_BSA_H3_01 Merged.tif	168	69.49	3.13211
											230825_BMDM_Andy_compounds.lif - BMDM_BSA_H3_01 Merged.tif	169	40.2158	2.84771
											230825_BMDM_Andy_compounds.lif - BMDM_BSA_H3_01 Merged.tif	170	46.4838	2.3747
											230825_BMDM_Andy_compounds.lif - BMDM_BSA_H3_01 Merged.tif	171	27.0231	0.648575
											230825_BMDM_Andy_compounds.lif - BMDM_BSA_H3_01 Merged.tif	172	65.3775	4.47331
											230825_BMDM_Andy_compounds.lif - BMDM_BSA_H3_01 Merged.tif	173	53.1357	8.7762
											230825_BMDM_Andy_compounds.lif - BMDM_BSA_H3_01 Merged.tif	174	61.2962	2.80215
											230825_BMDM_Andy_compounds.lif - BMDM_BSA_H3_01 Merged.tif	175	54.2186	1.84144
											230825_BMDM_Andy_compounds.lif - BMDM_BSA_H3_01 Merged.tif	176	17.9118	4.33133
											230825_BMDM_Andy_compounds.lif - BMDM_BSA_H3_01 Merged.tif	177	34.7854	5.07919
											230825_BMDM_Andy_compounds.lif - BMDM_BSA_H3_01 Merged.tif	178	8.47353	1.26179
											230825_BMDM_Andy_compounds.lif - BMDM_BSA_H3_01 Merged.tif	179	29.6015	4.68121
											230825_BMDM_Andy_compounds.lif - BMDM_BSA_H3_01 Merged.tif	180	16.1337	0.905435
											230825_BMDM_Andy_compounds.lif - BMDM_BSA_H3_01 Merged.tif	181	74.7153	1.80383
											230825_BMDM_Andy_compounds.lif - BMDM_BSA_H3_01 Merged.tif	182	72.9875	1.46943
											230825_BMDM_Andy_compounds.lif - BMDM_BSA_H3_01 Merged.tif	183	32.7674	5.52097
											230825_BMDM_Andy_compounds.lif - BMDM_BSA_H3_01 Merged.tif	184	54.8857	1.64078
											230825_BMDM_Andy_compounds.lif - BMDM_BSA_H3_01 Merged.tif	185	13.7334	2.37741
											230825_BMDM_Andy_compounds.lif - BMDM_BSA_H3_01 Merged.tif	186	64.9044	2.92696
											230825_BMDM_Andy_compounds.lif - BMDM_BSA_H3_01 Merged.tif	187	51.6849	3.07151
											230825_BMDM_Andy_compounds.lif - BMDM_BSA_H3_01 Merged.tif	188	70.8377	2.62783
											230825_BMDM_Andy_compounds.lif - BMDM_BSA_H3_01 Merged.tif	189	32.9406	3.08427
											230825_BMDM_Andy_compounds.lif - BMDM_BSA_H3_01 Merged.tif	190	55.932	1.84516
											230825_BMDM_Andy_compounds.lif - BMDM_BSA_H3_01 Merged.tif	191	8.36466	0.236998
											230825_BMDM_Andy_compounds.lif - BMDM_BSA_H3_01 Merged.tif	192	96.3754	7.60883
											230825_BMDM_Andy_compounds.lif - BMDM_BSA_H3_01 Merged.tif	193	42.6049	2.28723
											230825_BMDM_Andy_compounds.lif - BMDM_BSA_H3_01 Merged.tif	194	44.9373	4.36216
											230825_BMDM_Andy_compounds.lif - BMDM_BSA_H3_01 Merged.tif	195	98.6611	3.60669
											230825_BMDM_Andy_compounds.lif - BMDM_BSA_H3_01 Merged.tif	196	61.3657	4.70317
											230825_BMDM_Andy_compounds.lif - BMDM_BSA_H3_01 Merged.tif	197	38.6489	2.24057
											230825_BMDM_Andy_compounds.lif - BMDM_BSA_H3_01 Merged.tif	198	29.3531	1.82664
											230825_BMDM_Andy_compounds.lif - BMDM_BSA_H3_01 Merged.tif	199	32.9585	1.38392
											230825_BMDM_Andy_compounds.lif - BMDM_BSA_H3_01 Merged.tif	200	23.7611	1.35194
											230825_BMDM_Andy_compounds.lif - BMDM_BSA_H3_01 Merged.tif	201	32.786	3.50627
											230825_BMDM_Andy_compounds.lif - BMDM_BSA_H3_01 Merged.tif	202	40.8442	3.76323
											230825_BMDM_Andy_compounds.lif - BMDM_BSA_H3_01 Merged.tif	203	54.5264	3.63868
											230825_BMDM_Andy_compounds.lif - BMDM_BSA_H3_01 Merged.tif	204	27.9393	1.66727
											230825_BMDM_Andy_compounds.lif - BMDM_BSA_H3_01 Merged.tif	205	55.2404	4.24194
											230825_BMDM_Andy_compounds.lif - BMDM_BSA_H3_01 Merged.tif	206	7.48858	1.25592
											230825_BMDM_Andy_compounds.lif - BMDM_BSA_H3_01 Merged.tif	207	10.5366	1.54273
											230825_BMDM_Andy_compounds.lif - BMDM_BSA_H3_01 Merged.tif	208	100.155	2.06933
											230825_BMDM_Andy_compounds.lif - BMDM_BSA_H3_01 Merged.tif	209	34.8631	2.52679
											230825_BMDM_Andy_compounds.lif - BMDM_BSA_H3_01 Merged.tif	210	7.99669	0.365741
											230825_BMDM_Andy_compounds.lif - BMDM_BSA_H3_01 Merged.tif	211	82.5309	4.75053
											230825_BMDM_Andy_compounds.lif - BMDM_BSA_H3_01 Merged.tif	212	8.3775	1.50661
											230825_BMDM_Andy_compounds.lif - BMDM_BSA_H3_01 Merged.tif	213	35.0694	2.83099
											230825_BMDM_Andy_compounds.lif - BMDM_BSA_H3_01 Merged.tif	214	40.1999	3.54468
											230825_BMDM_Andy_compounds.lif - BMDM_BSA_H3_01 Merged.tif	215	44.1174	3.44903
											230825_BMDM_Andy_compounds.lif - BMDM_BSA_H3_01 Merged.tif	216	75.6278	6.19275
											230825_BMDM_Andy_compounds.lif - BMDM_BSA_H3_01 Merged.tif	217	47.4354	2.9455
											230825_BMDM_Andy_compounds.lif - BMDM_BSA_H3_01 Merged.tif	218	8.43301	1.65534
											230825_BMDM_Andy_compounds.lif - BMDM_BSA_H3_01 Merged.tif	219	35.9132	1.31431
											230825_BMDM_Andy_compounds.lif - BMDM_BSA_H3_01 Merged.tif	220	38.6678	1.32739
											230825_BMDM_Andy_compounds.lif - BMDM_BSA_H3_01 Merged.tif	221	77.1569	1.333
											230825_BMDM_Andy_compounds.lif - BMDM_BSA_H3_01 Merged.tif	222	49.9913	4.91374
											230825_BMDM_Andy_compounds.lif - BMDM_BSA_H3_01 Merged.tif	223	25.9335	0.845952
											230825_BMDM_Andy_compounds.lif - BMDM_BSA_H3_01 Merged.tif	224	31.9069	2.20757
											230825_BMDM_Andy_compounds.lif - BMDM_BSA_H3_01 Merged.tif	225	56.6596	1.99333
											230825_BMDM_Andy_compounds.lif - BMDM_BSA_H3_01 Merged.tif	226	17.9301	1.20556
											230825_BMDM_Andy_compounds.lif - BMDM_BSA_H3_01 Merged.tif	227	54.0404	1.58579
											230825_BMDM_Andy_compounds.lif - BMDM_BSA_H3_01 Merged.tif	228	33.0249	1.609
											230825_BMDM_Andy_compounds.lif - BMDM_BSA_H3_01 Merged.tif	229	36.8838	4.16691
											230825_BMDM_Andy_compounds.lif - BMDM_BSA_H3_01 Merged.tif	230	25.2543	4.82353
											230825_BMDM_Andy_compounds.lif - BMDM_BSA_H3_01 Merged.tif	231	49.5179	7.35581
											230825_BMDM_Andy_compounds.lif - BMDM_BSA_H3_01 Merged.tif	232	12.4245	0.932075
											230825_BMDM_Andy_compounds.lif - BMDM_BSA_H3_01 Merged.tif	233	22.1057	1.71676
											230825_BMDM_Andy_compounds.lif - BMDM_BSA_H3_01 Merged.tif	234	18.9518	1.78896
											230825_BMDM_Andy_compounds.lif - BMDM_BSA_H3_01 Merged.tif	235	29.4004	2.31551
											230825_BMDM_Andy_compounds.lif - BMDM_BSA_H3_01 Merged.tif	236	47.6759	4.0126
											230825_BMDM_Andy_compounds.lif - BMDM_BSA_H3_01 Merged.tif	237	73.3611	1.86259
											230825_BMDM_Andy_compounds.lif - BMDM_BSA_H3_01 Merged.tif	238	65.9086	3.36394
											230825_BMDM_Andy_compounds.lif - BMDM_BSA_H3_01 Merged.tif	239	49.8707	1.29405
											230825_BMDM_Andy_compounds.lif - BMDM_BSA_H3_01 Merged.tif	240	74.8306	3.50422
											230825_BMDM_Andy_compounds.lif - BMDM_BSA_H3_01 Merged.tif	241	22.8397	1.4687
											230825_BMDM_Andy_compounds.lif - BMDM_BSA_H3_01 Merged.tif	242	48.5681	1.25267
											230825_BMDM_Andy_compounds.lif - BMDM_BSA_H3_01 Merged.tif	243	43.3853	2.10475
											230825_BMDM_Andy_compounds.lif - BMDM_BSA_H3_01 Merged.tif	244	61.7916	3.83356
											230825_BMDM_Andy_compounds.lif - BMDM_BSA_H3_01 Merged.tif	245	39.401	2.52161
											230825_BMDM_Andy_compounds.lif - BMDM_BSA_H3_01 Merged.tif	246	18.1992	1.17181
											230825_BMDM_Andy_compounds.lif - BMDM_BSA_H3_01 Merged.tif	247	30.6048	1.69828
											230825_BMDM_Andy_compounds.lif - BMDM_BSA_H3_01 Merged.tif	248	96.0119	7.19067
											230825_BMDM_Andy_compounds.lif - BMDM_BSA_H3_01 Merged.tif	249	45.5018	2.109
											230825_BMDM_Andy_compounds.lif - BMDM_BSA_H3_01 Merged.tif	250	56.2771	1.83007
											230825_BMDM_Andy_compounds.lif - BMDM_BSA_H3_01 Merged.tif	251	66.2735	1.99033
											230825_BMDM_Andy_compounds.lif - BMDM_BSA_H3_01 Merged.tif	252	50.8396	2.23361
											230825_BMDM_Andy_compounds.lif - BMDM_BSA_H3_01 Merged.tif	253	48.5902	1.60983
											230825_BMDM_Andy_compounds.lif - BMDM_BSA_H3_01 Merged.tif	254	16.0238	0.759192
											230825_BMDM_Andy_compounds.lif - BMDM_BSA_H3_01 Merged.tif	255	55.6816	2.53289
											230825_BMDM_Andy_compounds.lif - BMDM_BSA_H3_01 Merged.tif	256	129.369	1.42571
											230825_BMDM_Andy_compounds.lif - BMDM_BSA_H3_01 Merged.tif	257	19.4482	1.19436
											230825_BMDM_Andy_compounds.lif - BMDM_BSA_H3_01 Merged.tif	258	116.28	5.72823
											230825_BMDM_Andy_compounds.lif - BMDM_BSA_H3_01 Merged.tif	259	45.9206	1.23615
											230825_BMDM_Andy_compounds.lif - BMDM_BSA_H3_01 Merged.tif	260	50.4655	2.76364
											230825_BMDM_Andy_compounds.lif - BMDM_BSA_H3_01 Merged.tif	261	42.1227	2.0362
											230825_BMDM_Andy_compounds.lif - BMDM_BSA_H3_01 Merged.tif	262	44.6281	1.63997
											230825_BMDM_Andy_compounds.lif - BMDM_BSA_H3_01 Merged.tif	263	64.2737	6.06307
											230825_BMDM_Andy_compounds.lif - BMDM_BSA_H3_01 Merged.tif	264	15.3517	1.20253
											230825_BMDM_Andy_compounds.lif - BMDM_BSA_H3_01 Merged.tif	265	98.9284	4.97946
											230825_BMDM_Andy_compounds.lif - BMDM_BSA_H3_01 Merged.tif	266	68.4157	4.20042
											230825_BMDM_Andy_compounds.lif - BMDM_BSA_H3_01 Merged.tif	267	40.5532	1.38066
											230825_BMDM_Andy_compounds.lif - BMDM_BSA_H3_01 Merged.tif	268	7.25882	0.412297
											230825_BMDM_Andy_compounds.lif - BMDM_BSA_H3_01 Merged.tif	269	46.5356	1.79815
											230825_BMDM_Andy_compounds.lif - BMDM_BSA_H3_01 Merged.tif	270	20.1591	0.516841
											230825_BMDM_Andy_compounds.lif - BMDM_BSA_H3_01 Merged.tif	271	58.2651	4.23261
