# Supplementary material for: Spatiotemporal dynamics of the cardioimmune niche during lesion repair
Source: Nat Cardiovasc Res. 2025 Nov 3;4(11):1550–72. doi: 10.1038/s44161-025-00739-6 (PMC12611762; doi:10.1038/s44161-025-00739-6)
Supplement: Supplementary file 8 — Raw statistical quantifications of the CM culture and human cardiac slice experiments. [file 44161_2025_739_MOESM8_ESM.xlsx]

## Sheet: Sheet1
human_slices_BIT, Mki67+ quantification (Fig. 7r)				P7CM_BIT_cytokinesis (Fig. 7m)											P7CM_BIT qRT-PCR (Fig. 7n)
sample replicates	BSA	BIT				cell numbers in whole tile					ratio of cells among all CM (actinin+)				Actc1/Myh6 expression ratio
1	0	0.108108			replicate	CM	Mki67+	Mki67+ AuroraB+	cytokinetic		Mki67+	Mki67+ AuroraB+	cytokinetic		BSA	IL-1b	TWEAK	BMP-7	BIT
2	0	0.121951		medium	1	175	0	0	0		0	0	0		-0.148918	0.473133	0.713769	0.903581	1.36797
3	0	0.0833333			2	80	1	1	0		0.0125	0.0125	0		-0.110429	0.53421	0.725307	0.369349	1.86686
4	0	0.0476191			3	77	2	2	0		0.025974	0.025974	0		0.163243	0.445388	1.00885	0.50437	1.1031
5	0	0.0909091			4	86	2	0	0		0.0232558	0	0		0.0730779	0.262253	1.04844		2.18732
6	0	0.105263			5	141	5	3	1		0.035461	0.0212766	0.0070922		0.0504365
7	0	0.125								mean	0.0194382	0.0119501	0.00141844		0.0973676
8	0	0.111111								STDEV	0.0136015	0.0119328	0.00317173		0.0223266
															-0.186055
					replicate	CM	Mki67+	Mki67+ AuroraB+	cytokinetic						-0.400573
				BMP-7	1	39	2	2	0		0.0512821	0.0512821	0		-0.251456
					2	41	1	1	0		0.0243902	0.0243902	0		0.62408
					3	73	2	2	0		0.0273973	0.0273973	0		-0.215635
					4	46	1	1	0		0.0217391	0.0217391	0
					5	37	1	1	0		0.027027	0.027027	0
					6	55	2	2	0		0.0363636	0.0363636	0
										mean	0.0313666	0.0313666	0
										STDEV	0.010932	0.010932	0
										p value	0.154059	0.0226897	0.373901
				BIT	replicate	CM	Mki67+	Mki67+ AuroraB+	cytokinetic
					1	32	9	9	1		0.28125	0.28125	0.03125
					2	49	11	11	2		0.22449	0.22449	0.0408163
					3	48	12	12	1		0.25	0.25	0.0208333
					4	43	9	9	3		0.209302	0.209302	0.0697674
					5	48	7	7	2		0.145833	0.145833	0.0416667
					6	44	5	5	1		0.113636	0.113636	0.0227273
										mean	0.204085	0.204085	0.0378435
										STDEV	0.0633726	0.0633726	0.0179104
										p value	0.0006175	0.000541133	0.00371029
					replicate	CM	Mki67+	Mki67+ AuroraB+	cytokinetic		Mki67+	Mki67+ AuroraB+	cytokinetic
				IL-1b	1	75	8	3	0		0.106667	0.04	0
					2	96	7	7	0		0.0729167	0.0729167	0
					3	112	8	6	1		0.0714286	0.0535714	0.00892857
					4	96	8	5	1		0.0833333	0.0520833	0.0104167
					5	91	2	0	0		0.021978	0	0
					6	72	10	5	1		0.138889	0.0694444	0.0138889
					7	74	6	3	0		0.0810811	0.0405405	0
										mean	0.0823276	0.0469366	0.00474773
										STDEV	0.0356921	0.0243041	0.0061011
										p value	0.00266149	0.0091008	0.248735
											ratio of cells among all CM (actinin+)
					replicate	CM	Mki67+	Mki67+ AuroraB+	cytokinetic		Mki67+	Mki67+ AuroraB+	cytokinetic
				TWEAK	1	104	25	18	3		0.240385	0.173077	0.0288462
					2	185	15	11	0		0.0810811	0.0594595	0
					3	154	28	27	3		0.181818	0.175325	0.0194805
					4	159	11	10	3		0.0691824	0.0628931	0.0188679
					5	120	10	8	0		0.0833333	0.0666667	0
					6	139	10	9	0		0.0719424	0.0647482	0
					7	133	10	7	1		0.075188	0.0526316	0.0075188
										mean	0.114704	0.0935429	0.0106733
										STDEV	0.0681626	0.0552875	0.011738
										p value	0.00953358	0.00731351	0.0862689
