# Supplementary material for: Spatiotemporal dynamics of the cardioimmune niche during lesion repair
Source: Nat Cardiovasc Res. 2025 Nov 3;4(11):1550–72. doi: 10.1038/s44161-025-00739-6 (PMC12611762; doi:10.1038/s44161-025-00739-6)
Supplement: Supplementary file 9 — Raw statistical quantifications of the macrophage transdifferentiation experiment (FACS surface protein signal intensity across different time points). [file 44161_2025_739_MOESM9_ESM.xlsx]

## Sheet: Sheet1
		24hDAMPs			24hDAMPs+24hIL4			24hDAMPs+48hIL4			24hDAMPs+24hIL4+M0
state 1	CCL5	13236	14025	10324	14112	13881	12031	5206*	6911	6855	7429	7578	7757
	Ly6C	45589	47154	37783	55418	55756	49218	18542*	37524	40609	39244	36168	41630
	CCR2	25217	22979	21185	25553	26013	28030	11867*	18523	16899	19610	18263	17003
	CD64	110361	109708	111526	77469	78007	82144	36344*	93006	83888	71215	75650	79834
state 2	Arg1	5639	5038	4488	101911	93328	80947	4950*	120603	119495	86353	85298	83027
state 3	CD49f	63399	63696	49999	51072	57688	38942	187180*	51069	49262	74554	63623	70738
	Trem2	24930	22858	19021	43183	43838	42588	30833*	36585	34702	35552	32131	34206
state 4	Mgl2	31629	30280	35529	37514	39822	35156	42646*	115460	69863	56533	60989	47918
	CD206	34475	35274	31289	43176	43410	35476	40931*	92339	74196	68147	70384	58192
	F4/80	14241	12712	12463	56492	54655	42986	10418*	47724	43253	68428	59783	59965
	CX3CR1	844000	819000	802000	907000	950000	944000	480000*	729000	777000	798000	752000	906000
	MHC II	70730	70750	88011	72996	79680	92303	16863*	60209	82284	62607	64179	75259
state 5	Mgl2	31629	30280	35529	37514	39822	35156	42646*	115460	69863	56533	60989	47918
	CD206	34475	35274	31289	43176	43410	35476	40931*	92339	74196	68147	70384	58192
	F4/80	14241	12712	12463	56492	54655	42986	10418*	47724	43253	68428	59783	59965
	CD163	5950	5856	5929	8451	8688	8046	6276*	9755	8461	8339	8180	8153
	Lyve1	21569	22613	21279	25034	25075	25519	8547*	19816	18119	15979	15397	15245
	TimD4	15787	14775	16806	18226	24621	21825	18402*	18700	14311	16649	11504	14295
One-way ANOVA p-values
	State1_CCL5	State1_Ly6C	State1_CCR2	State1_CD64	State2_Arg1	State3_CD49f	State3_Trem2	State4_Mgl2	State4_CD206	State4_F4/80	State4_CX3CR1	State4_MHC II	State5_CD163	State5_Lyve1	State5_TimD4
P value	0.0027	0.0029	0.0115	0.0001	0.0036	0.1721	0.0046	0.1039	0.0001	0.001	0.0001	0.0002	0.0002	0.0017	0.0474
P value summary	**	**	*	****	**	ns	**	ns	***	***	****	***	***	**	*
Tukey's multiple comparisons test (Adjusted P Value)
	CCL5	Ly6C	CCR2	CD64	Arg1	CD49f	Trem2	Mgl2	CD206	F4/80	CX3CR1	MHC II	CD163	Lyve1	TimD4
24hDAMPs vs. 24hDAMPs+48hIL4	0.012	0.5502	0.0436	0.0451	0.009	0.844	0.003	0.6509	0.0022	0.0007	0.2236	0.9513	0.0001	0.4649	0.9865
24hDAMPs vs. 24hDAMPs+48hIL4+24hM0	0.0044	0.0144	0.0101	0.0077	0.0039	0.9302	0.0619	0.0973	0.0001	0.0177	0.0001	0.0024	0.0006	0.6862	0.5712
24hDAMPs vs. 24hDAMPs+48hIL4+48hM0	0.0046	0.003	0.0586	0.0001	0.0733	0.4498	0.1812	0.1907	0.0504	0.0067	0.0001	0.0004	0.0154	0.0021	0.0443
24hDAMPs+48hIL4 vs. 24hDAMPs+48hIL4+24hM0	0.9846	0.1477	0.827	0.7754	0.6026	0.9911	0.0831	0.5833	0.104	0.0367	0.0002	0.0134	0.2909	0.9798	0.8226
24hDAMPs+48hIL4 vs. 24hDAMPs+48hIL4+48hM0	0.9885	0.0277	0.995	0.0016	0.3907	0.2061	0.0322	0.8281	0.0643	0.0979	0.0001	0.002	0.0103	0.0513	0.1089
24hDAMPs+48hIL4+24hM0 vs. 24hDAMPs+48hIL4+48hM0	0.9999	0.5126	0.6957	0.0022	0.0976	0.2217	0.8429	0.9528	0.0014	0.8324	0.03	0.5303	0.1458	0.0121	0.2511
