# Supplementary material for: Spatiotemporal dynamics of the cardioimmune niche during lesion repair
Source: Nat Cardiovasc Res. 2025 Nov 3;4(11):1550–72. doi: 10.1038/s44161-025-00739-6 (PMC12611762; doi:10.1038/s44161-025-00739-6)
Supplement: Supplementary file 10 — Raw statistical quantifications of the FB GAS6/PROS1 culture experiments (IF and FACS quantifications), senescence marker quantifications and human cardiac fibroblast culture experiments. [file 44161_2025_739_MOESM10_ESM.xlsx]

## Sheet: Sheet1
mouse myoFB Gas6_Pros1_IF (ED Fig. 8e)							human myoFB Gas6 low-high conc. (ED Fig. 8r)
sample conditions and replicates	DAPI	Mki67+	Acta2+high	% Mki67+	% Acta2+high		conditions and replicates
medium 1	167	2	5	0.011976	0.0299401		BSA	0ug/mL
medium 2	193	3	12	0.015544	0.0621762			Mki67+	DAPI	% Mki67
medium 3	178	3	9	0.0168539	0.0505618		1	94	564	16.6667
Gas6 1	160	0	11	0	0.06875		2	31	193	16.0622
Gas6 2	236	1	15	0.00423729	0.0635593		3	149	1141	13.0587
Gas6 3	65	0	7	0	0.107692				average	15.2625
Pros1 1	199	1	9	0.00502513	0.0452261				STDEV	1.93233
Pros1 2	82	0	6	0	0.0731707		Gas6 1:2000	0.05ug/mL
Pros1 3	158	0	8	0	0.0506329		1	86	536	16.0448
mixed 1	103	0	5	0	0.0485437		2	89	695	12.8058
mixed 2	104	1	7	0.00961538	0.0673077		3	121	692	17.4855
mixed 3	295	1	16	0.00338983	0.0542373				average	15.4454
									STDEV	2.39679
mouse myoFB_Pros1_FACS (ED Fig. 8g)							Gas6 1:1000	0.1ug/mL
							1	90	473	19.0275
sample conditions and replicates	# single cells	# DAPI+ single cells	cells/Single Cells/DAPI+ | Freq. of Single Cells (%)	cells/Single Cells/DAPI+/>=2n | Freq. of DAPI+ (%)			2	86	445	19.3258
medium 1	217	61	28.1	16.4			3	83	463	17.9266
medium 2	159	80	50.3	15					average	18.76
medium 3	212	103	48.6	14.6					STDEV	0.737
Gas6 1	140	48	34.3	6.25		0.0304783
Gas6 2	184	89	48.4	10.1			Gas6 1:500	0.2ug/mL
Gas6 3	154	66	42.9	10.6			1	52	609	8.53859
Pros1 1	210	98	46.7	7.14		0.000587509	2	55	853	6.44783
Pros1 2	73	25	34.2	8			3	60	467	12.848
Pros1 3	128	33	26.6	8.82					average	9.27813
									STDEV	3.26353
							Gas6 1:200	0.5ug/mL
							1	47	540	8.7037
							2	44	582	7.56014
human myoFB Gas6 qRT-PCR, Mki67 expression (ED Fig. 8s)							3	45	514	8.75486
BSA	hGAS6								average	8.33957
0.0093	0								STDEV	0.675491
0.007	0
0.0157	0.0087						Gas6 1:100	1ug/mL
0.0081	0						1	50	683	7.32064
							2	56	964	5.80913
mouse myoFB Gas6, senescence marker expresssions (ED Fig. 8h)							3	74	984	7.52033
Trp53 expression									average	6.88337
BSA	Gas6 low	Gas6 high							STDEV	0.935659
0.18042	0.0127374	0.617246
-0.078748	0.37684	0.599633
-0.069437	-0.346531	0.339956
-0.048565	0.227498
p21 expression
BSA	Gas6 low	Gas6 high
0.0578083	-0.270395	0.415135
-0.247147	0.22201	0.668879
-0.068687	-0.477169	0.449178
0.217914	-0.074593
p16 expression
BSA	Gas6 low	Gas6 high
0.822697	1.40804	-0.244237
0.516842	0.157191	-0.808628
0	1.00218	-0.611077
-0.32108	2.1318
p38MAPK
BSA	Gas6 low	Gas6 high
-0.116565	-0.304366	0.853543
-0.73698	-0.322682	0.837591
-0.230677	0.0749922	0.532414
0.700786	0.240982
