# Supplementary material for: Spatiotemporal dynamics of the cardioimmune niche during lesion repair
Source: Nat Cardiovasc Res. 2025 Nov 3;4(11):1550–72. doi: 10.1038/s44161-025-00739-6 (PMC12611762; doi:10.1038/s44161-025-00739-6)
Supplement: Supplementary file 11 — Raw statistical quantifications of mouse post-LAD CM nuclei Mki67 expression over time. [file 44161_2025_739_MOESM11_ESM.xlsx]

## Sheet: Sheet1
LAD tissue CM nuclei FACS (ED Fig. 4m)
conditions and replicates	nuclei/Single Nuclei/PCM1+ nuclei/Mki67+ CM nuclei | Freq. of Parent (%)
Specimen_001_LAD_day7_1.fcs	2.06
Specimen_001_LAD_day7_2.fcs	3.14
Specimen_001_LAD_day7_3.fcs	1.73
Specimen_001_LAD_day7_4.fcs	1.77
Specimen_001_LAD_day7_5.fcs	2.38
Specimen_001_LAD_day56_1.fcs	1
Specimen_001_LAD_day56_2.fcs	1.96
Specimen_001_LAD_day56_3.fcs	1.07
Specimen_001_LAD_day56_4.fcs	1.83
Specimen_001_LAD_day56_5.fcs	0
Specimen_001_sham(day3)_1.fcs	1.43
Specimen_001_sham(day3)_2.fcs	1.68
Specimen_001_sham(day3)_3.fcs	1.49
Specimen_001_sham(day3)_4.fcs	1.72
Specimen_001_sham(day3)_5.fcs	0.94
