# Supplementary material for: Spatiotemporal dynamics of the cardioimmune niche during lesion repair
Source: Nat Cardiovasc Res. 2025 Nov 3;4(11):1550–72. doi: 10.1038/s44161-025-00739-6 (PMC12611762; doi:10.1038/s44161-025-00739-6)
Supplement: Supplementary file 12 — Raw statistical quantifications of the mouse CM, human CM and human cardiac slices. [file 44161_2025_739_MOESM12_ESM.xlsx]

## Sheet: Sheet1
	P7CM_BIT_PCM1stain (ED Fig. 10e)								Xirp2 expression (ED Fig. 10c)						human CM progenitor-like cells qRT-PCR (ED Fig. 10g)								human cardiac slices aSMA FACS quantification (ED Fig. 10i)
									BSA	IL-1b	TWEAK	BMP-7	BIT
	conditions and replicates	BSA			BIT				0.0313888	-0.570558	-0.311356	-1.4245	-1.30689		ACTC1/MYH6 expression ratio								control	BIT
	center of well (1 FOV)	PCM1+ nuclei	PCM1+Mki67+	% Mki67+/PCM1+	PCM1+ nuclei	PCM1+Mki67+	% Mki67+/PCM1+		-0.384494	-0.0732898	-0.239939	-1.75081	-1.10136		BSA	BMP-7							2876	4362
	1	10	0	0	22	4	0.181818		0.287563	0.0209542	-0.251954	-3.00447	-0.844508		0.00514619	2.0801							1172	2346
	2	18	1	0.0555556	20	3	0.15		-0.01249	-0.0329862	-0.0240725		-1.10716		0.258644	3.43998							883	1347
	3	9	0	0	6	1	0.166667		-0.0292369						0	1.17858
	4	15	0	0	16	4	0.25		0.175589							1.44544
	5	21	0	0	24	4	0.166667		0.313417
									-0.625961						ACTC1/TNNT2 expression ratio
									-0.350599						BSA	BMP-7
									-0.159823						0.00025483	0.0588266
									0.322358						0.00222462	0.103247
									0.0979265						0.00796472	0.00048657
															0	0.0256413
															0.00561483	0.0711859
															0	0.0791971
															0.0101837	0.143875
															0.010138	0.385809
															0
															0.00124718
